# Supplementary material for: Decoding reward–curiosity conflict in decision-making from irrational behaviors
Source: Nat Comput Sci. 2023 May 15;3(5):418–32. doi: 10.1038/s43588-023-00439-w (PMC10768639; doi:10.1038/s43588-023-00439-w)
Supplement: Supplementary file 4 — Source Data for Supplementary Figures. [file 43588_2023_439_MOESM4_ESM.xlsx]

## Sheet: Supplementary_fig1
A	Expected info gain	0	0.876583	0.411763	0.386841	0.412632	0.290574	0.275961	0.295941	0.251119	0.259842	0.23918
	Expected reward	0	0.689361	0.707536	0.724214	0.734347	0.693478	0.690145	0.683235	0.717384	0.692616	0.723165
B	Expected info gain	0.156565	0.162293	0.170547	0.157237	0.152884	0.154726	0.16283	0.16217	0.157843	0.162116	0.16961	0.173942	0.173378	0.172811	0.169321	0.166832	0.180644	0.191343	0.204299	0.187011	0.186305	0.179478	0.181268	0.174109	0.173086	0.179273	0.184673	0.190094	0.196356	0.199904	0.202927	0.183501	0.177955	0.191774	0.202872	0.181824	0.179092	0.171797	0.169993	0.178357	0.196617	0.212316	0.229137	0.247649	0.271486	0.20358	0.176377	0.180581
	Expected reward	0.870539	0.878803	0.884477	0.830602	0.880159	0.847648	0.86025	0.818553	0.859767	0.830992	0.843376	0.85382	0.820337	0.854275	0.815338	0.855491	0.849833	0.855153	0.860876	0.81566	0.857112	0.823859	0.85802	0.820431	0.810986	0.800884	0.778974	0.759651	0.745294	0.722861	0.70296	0.798723	0.845977	0.847461	0.856657	0.809344	0.857071	0.817122	0.858503	0.868314	0.860172	0.863564	0.86855	0.873618	0.868824	0.779903	0.80058	0.826985
C	Expected info gain	0	0.876583	0.411763	0.386841	0.412632	0.290574	0.275961	0.295941	0.251119	0.261873	0.24228
	Expected reward	0	0.689361	0.707536	0.724214	0.734347	0.693478	0.690145	0.683235	0.717384	0.700471	0.727541
D	Expected info gain	0.213351	0.209821	0.227656	0.217224	0.220092	0.213906	0.22363	0.219594	0.219447	0.217258	0.225304	0.223965	0.232277	0.245664	0.261361	0.226715	0.234304	0.253799	0.277228	0.23805	0.242647	0.228437	0.237586	0.231619	0.239989	0.255658	0.273184	0.291641	0.311046	0.329188	0.348337	0.272003	0.250218	0.247947	0.240777	0.239433	0.241121	0.241409	0.242264	0.256069	0.281734	0.311402	0.253037	0.255891	0.280331	0.248837	0.249398	0.244758
	Expected reward	0.775692	0.808561	0.804375	0.780845	0.807834	0.787627	0.79824	0.771537	0.799902	0.780597	0.791043	0.773027	0.766067	0.750001	0.733778	0.784314	0.785392	0.779417	0.781666	0.766318	0.788763	0.775378	0.782029	0.770068	0.758319	0.750668	0.740966	0.724872	0.714235	0.697739	0.681057	0.743949	0.762899	0.744411	0.767651	0.747586	0.757428	0.73704	0.746785	0.752055	0.746359	0.748638	0.72517	0.750266	0.745626	0.730465	0.72382	0.734155
[truncated: 703 more columns]

## Sheet: Supplementary_fig2
B	Action (left:1 right:0)	0	1	0	0	1	0	0	1	0	1	0	0	0	1	0	1	0	0	0	1	1	0	0	1	1	0	1	0	0	1	0	0	1	0	0	0	0	1	1	0	0	1	1	1	0	0	0	0
	Rewarded(=1) or nonrewarded(=0)	0	0	1	1	0	1	1	0	1	0	1	1	1	0	1	0	1	1	1	0	0	1	1	0	0	1	0	1	1	0	1	1	0	1	1	1	1	0	0	1	1	0	0	0	1	1	1	1
	Probability of selecting left	NaN	NaN	NaN	NaN	NaN	NaN	NaN	NaN	NaN	NaN	NaN	NaN	NaN	NaN	NaN	NaN	NaN	NaN	NaN	NaN	NaN	NaN	NaN	NaN	NaN	NaN	NaN	NaN	NaN	NaN	NaN	NaN	NaN	NaN	NaN	NaN	NaN	NaN	NaN	NaN	NaN	NaN	NaN	NaN	NaN	NaN	NaN	NaN
C	LEFT	NaN	NaN	NaN	NaN	NaN	NaN	NaN	NaN	NaN	NaN	NaN	NaN	NaN	NaN	NaN	NaN	NaN	NaN	NaN	NaN	NaN	NaN	NaN	NaN	NaN	NaN	NaN	NaN	NaN	NaN	NaN	NaN	NaN	NaN	NaN	NaN	NaN	NaN	NaN	NaN	NaN	NaN	NaN	NaN	NaN	NaN	NaN	NaN
	RIGHT	NaN	NaN	NaN	NaN	NaN	NaN	NaN	NaN	NaN	NaN	NaN	NaN	NaN	NaN	NaN	NaN	NaN	NaN	NaN	NaN	NaN	NaN	NaN	NaN	NaN	NaN	NaN	NaN	NaN	NaN	NaN	NaN	NaN	NaN	NaN	NaN	NaN	NaN	NaN	NaN	NaN	NaN	NaN	NaN	NaN	NaN	NaN	NaN
D	Ground truth	0	0.435364	0.435364	0.435364	0.413437	0.413437	0.413437	0.397185	0.397185	0.384743	0.384743	0.384743	0.384743	0.370182	0.370182	0.358864	0.358864	0.358864	0.358864	0.345592	0.336773	0.336773	0.336773	0.32667	0.319183	0.319183	0.311464	0.311464	0.311464	0.302476	0.302476	0.302476	0.293223	0.293223	0.293223	0.293223	0.293223	0.281748	0.274522	0.274522	0.274522	0.266684	0.260864	0.255945	0.255945	0.255945	0.255945	0.255945
	Estimation(Mean)	0.50013	0.620348	0.0219741	0.0162935	0.0112607	0.0149818	0.00971781	0.00799484	0.0115015	0.010096	0.0129448	0.0120821	0.0109942	0.0101573	0.015285	0.0146257	0.0203331	0.0192689	0.0182382	0.0173492	0.0158759	0.0204871	0.0193872	0.0183618	0.0168466	0.0207271	0.0196609	0.0240561	0.0230371	0.0219983	0.0274168	0.0265501	0.0256743	0.0324437	0.0319889	0.0314684	0.0308986	0.0303953	0.0279266	0.0345279	0.0333355	0.0318823	0.0297282	0.027525	0.0323925	0.0311636	0.0297631	0.0281143
	Estimation(SD)	0.00250478	0.049707	0.0138116	0.0113283	0.00874246	0.010133	0.00736937	0.00638394	0.00842308	0.00772635	0.00950572	0.00934238	0.00884967	0.00852135	0.0115766	0.0115024	0.014646	0.0141869	0.0137605	0.0134146	0.0126199	0.0148094	0.0143558	0.0139441	0.0131499	0.0150611	0.014638	0.0166236	0.0162573	0.0158518	0.018039	0.0176681	0.017273	0.0194705	0.0190139	0.0184726	0.0178494	0.017095	0.0162284	0.0180455	0.017691	0.0172114	0.0163983	0.0156515	0.0170059	0.0166923	0.0163961	0.0160554
E	Ground truth	0	0.5	0.567093	0.584841	0.584841	0.598131	0.607841	0.607841	0.617903	0.617903	0.627918	0.635996	0.643143	0.643143	0.65139	0.65139	0.659996	0.667082	0.673409	0.673409	0.673409	0.682138	0.688987	0.688987	0.688987	0.697583	0.697583	0.705431	0.711624	0.711624	0.718195	0.723693	0.723693	0.729722	0.734843	0.739477	0.743817	0.743817	0.743817	0.749886	0.75479	0.75479	0.75479	0.75479	0.761789	0.766916	0.77121	0.77506
	Estimation(Mean)	0.50006	0.0784202	0.0813747	0.202168	0.284374	0.452324	0.886387	0.914564	0.944877	0.96247	0.97913	0.98911	0.989819	0.989134	0.989848	0.988668	0.989223	0.990173	0.990965	0.989703	0.990383	0.990924	0.991572	0.98984	0.990422	0.990899	0.988292	0.988741	0.989344	0.986508	0.986883	0.987466	0.984269	0.984568	0.985106	0.985635	0.986157	0.982845	0.983744	0.98474	0.985862	0.982634	0.983397	0.984211	0.985126	0.986155	0.987166	0.988172
	Estimation(SD)	0.123091	0.0295911	0.0228292	0.0366685	0.0510389	0.0871109	0.0813997	0.0660753	0.0475947	0.0353532	0.0221761	0.0129515	0.0119208	0.0125208	0.0117822	0.012815	0.0122168	0.0112022	0.0103682	0.0114196	0.0108278	0.0102976	0.00962214	0.0109981	0.0105021	0.0100598	0.0119605	0.0115305	0.0109266	0.0126427	0.0122473	0.011637	0.0131944	0.0127375	0.0120573	0.0113941	0.0107378	0.011597	0.0112242	0.0107863	0.010259	0.0114719	0.0111593	0.010831	0.0104366	0.00997523	0.00955654	0.00916479
F	Ground truth	0	1.6	5.65918	4.97821	4.44352	8.24661	6.90675	5.94143	9.52433	7.81709	11.0062	8.82833	7.36999	6.32514	9.99979	8.21388	11.5025	9.24964	7.73472	6.64619	10.4518	13.305	10.5136	8.69035	12.1831	14.7026	11.507	14.3684	11.3645	9.39943	13.0192	10.5691	8.89513	12.7839	10.4818	8.88231	7.70634	6.80535	11.3317	14.8889	12.0439	10.1117	14.1506	17.1529	19.2612	15.0547	12.3562	10.4781
	Estimation(Mean)	0.15955	0.791271	54.3402	59.1837	-779.413	225.815	196.37	-1673.67	406.409	-632.445	488.547	501.155	517.336	-224.481	454.016	181.118	346.784	347.651	357.478	218.028	299.24	395.859	404.584	289.436	373.41	441.29	352.877	364.828	360.678	298.076	287.4	278.809	237.531	215.709	201.74	190.497	182.05	125.287	173.032	168.599	158.377	147.705	187.059	229.611	216.617	199.948	188.089	181.861
	Estimation(SD)	0.00313471	0.00146234	72.2813	132.351	597.35	260.395	577.539	1389.55	537.764	977.98	487.727	489.298	544.983	914.465	322.124	465.106	197.649	200.52	207.05	302.645	440.478	211.071	213.349	294.782	408.09	218.854	282.568	154.057	152.164	199.637	105.453	102.342	131.908	67.3161	62.7529	59.3905	57.1861	79.8411	114.194	61.5958	61.3999	78.7151	104.217	136.652	81.7581	81.1868	83.4091	88.8498
G	Ground truth	0	1.6	1.53846	5.60965	9.17035	7.53987	10.6921	12.9131	9.98317	12.5297	9.79363	12.4887	14.314	15.5013	11.6849	13.9818	10.8521	13.5366	15.3625	16.5684	12.5465	10.0958	13.3016	15.5607	12.1019	9.90113	13.3838	10.8086	14.1549	16.5351	12.9328	15.8587	17.8965	13.9139	16.7691	18.758	20.125	21.0863	16.1425	13.0766	16.675	19.2727	15.2465	12.6117	10.7535	15.2603	18.6888	21.1505
	Estimation(Mean)	0.159912	15.5257	7.00094	8.48019	9.3363	6.69681	28.3206	67.9089	87.218	285.991	382.065	1008.5	1835.37	2898.4	1529.85	2242.31	735.116	988.886	1291.26	2056.38	2079.85	989.27	1071.08	1777.42	1858.16	964.356	1269.1	733.782	796.712	1031.51	693.281	769.313	839.404	625.424	672.14	731.295	810.471	681.016	645.738	569.259	666.495	616.403	584.706	568.214	500.082	582.388	662.489	756.911
	Estimation(SD)	0.00218767	2.60262	6.57267	0.8941	0.303478	0.0886227	0.00146866	0.000693866	0.000318612	0.000133986	4.77722e-05	1.86888e-05	1.68904e-05	1.55827e-05	1.53968e-05	1.61563e-05	1.90297e-05	1.77539e-05	1.5844e-05	1.56501e-05	1.17222e-05	1.28048e-05	1.25531e-05	1.39831e-05	1.07311e-05	1.21198e-05	1.59795e-05	1.83343e-05	1.87321e-05	2.26537e-05	2.51786e-05	2.51853e-05	2.99382e-05	3.26448e-05	3.27412e-05	3.16069e-05	2.9978e-05	3.34701e-05	2.69824e-05	2.64496e-05	2.48645e-05	3.06158e-05	2.53602e-05	2.11339e-05	2.17685e-05	2.13977e-05	2.03871e-05	1.88536e-05
H	Ground truth	1.94974	1.89947	1.84922	1.79898	1.74875	1.69853	1.64834	1.59818	1.54804	1.49793	1.44786	1.39783	1.34784	1.2979	1.248	1.19816	1.14837	1.09865	1.04898	0.999388	0.949862	0.900409	0.851034	0.80174	0.75253	0.703407	0.654375	0.605438	0.556599	0.507861	0.459227	0.410702	0.362288	0.31399	0.265809	0.217751	0.169817	0.122012	0.0743383	0.0268001	-0.0205996	-0.0678575	-0.11497	-0.161935	-0.208747	-0.255405	-0.301904	-0.348242
	Estimation(Mean)	0.0118251	0.0117655	-0.165022	-0.266289	-0.378816	-0.439394	-0.530308	-0.551977	-0.55891	-0.591736	-0.606861	-0.643241	-0.636698	-0.622724	-0.603129	-0.595487	-0.583354	-0.625551	-0.664161	-0.699259	-0.733623	-0.764217	-0.797601	-0.828042	-0.863138	-0.899054	-0.935205	-0.978291	-1.02254	-1.06398	-1.11192	-1.16036	-1.20601	-1.25766	-1.30941	-1.35873	-1.40586	-1.45114	-1.52105	-1.59571	-1.66417	-1.7307	-1.80177	-1.87758	-1.95827	-2.03383	-2.1066	-2.17686
	Estimation(SD)	2.71237	2.66354	2.67059	2.67704	2.68112	2.68242	2.68279	2.68363	2.68213	2.68019	2.67621	2.67117	2.6732	2.67339	2.67234	2.67088	2.66827	2.703	2.73617	2.76768	2.79767	2.82634	2.85351	2.87914	2.90344	2.92647	2.94806	2.96842	2.98752	3.00542	3.02224	3.0379	3.05239	3.06571	3.07793	3.08905	3.09908	3.10815	3.1287	3.14806	3.16625	3.18335	3.19932	3.21422	3.22803	3.24087	3.25279	3.26375
[truncated: 1,452 more columns]

## Sheet: Supplementary_fig3
A	Ground truth	1.94974	1.89947	1.84922	1.79898	1.74875	1.69853	1.64834	1.59818	1.54804	1.49793	1.44786	1.39783	1.34784	1.2979	1.248	1.19816	1.14837	1.09865	1.04898	0.999388	0.949862	0.900409	0.851034	0.80174	0.75253	0.703407	0.654375	0.605438	0.556599	0.507861	0.459227	0.410702	0.362288	0.31399	0.265809	0.217751	0.169817	0.122012	0.0743383	0.0268001	-0.0205996	-0.0678575	-0.11497	-0.161935	-0.208747	-0.255405	-0.301904	-0.348242
	epsilon=1	0.287605	0.289608	0.142543	0.0555485	-0.0430458	-0.0996804	-0.181203	-0.198473	-0.202208	-0.224136	-0.227895	-0.245145	-0.232516	-0.214569	-0.191963	-0.177966	-0.15904	-0.188001	-0.216387	-0.243483	-0.266206	-0.281014	-0.300953	-0.321672	-0.340535	-0.35475	-0.371646	-0.38994	-0.411462	-0.433204	-0.45533	-0.480538	-0.506387	-0.538029	-0.573277	-0.609683	-0.648019	-0.689002	-0.721453	-0.750169	-0.781887	-0.814864	-0.84256	-0.868077	-0.893882	-0.919883	-0.944936	-0.969746
	epsilon=2	-0.383591	-0.389511	-0.810118	-1.02484	-1.24762	-1.34679	-1.49904	-1.52371	-1.50678	-1.54097	-1.52619	-1.46472	-1.40172	-1.35172	-1.2796	-1.24212	-1.1858	-1.16808	-1.15823	-1.15297	-1.19744	-1.21134	-1.26073	-1.30924	-1.33868	-1.34977	-1.38398	-1.40351	-1.44364	-1.48213	-1.50832	-1.55215	-1.59477	-1.62728	-1.6761	-1.7257	-1.77596	-1.82622	-1.86619	-1.90044	-1.94705	-1.99352	-2.03454	-2.07234	-2.11767	-2.17925	-2.23787	-2.29311
	epsilon=3	-5.36935	-5.48234	-6.39008	-6.95529	-7.4975	-7.83743	-8.01543	-8.157	-8.19853	-7.94905	-7.6495	-7.42933	-7.132	-6.85626	-6.59994	-6.35917	-6.15032	-5.95363	-5.84682	-5.75686	-5.67319	-5.59022	-5.48349	-5.38779	-5.31425	-5.24798	-5.17191	-5.12621	-5.06696	-5.011	-4.97724	-4.93047	-4.88489	-4.85764	-4.81844	-4.77563	-4.7306	-4.68863	-4.65301	-4.62475	-4.58449	-4.5426	-4.51348	-4.49448	-4.47565	-4.47701	-4.4705	-4.45751
B	epsilon	0.1	1	2	3	4	5
	Root Mean Square Error	3.90458	2.13768	5.76282	7.62197	7.74389	5.84365
		5.65875	1.52119	3.87384	5.31246	7.54718	4.74462
		4.72001	2.09233	4.78476	5.79058	7.42849	6.50071
		3.89388	2.88175	3.59154	6.10483	7.82828	3.51659
		5.78004	3.11234	3.14501	5.62532	6.40935	4.26381
		5.73568	2.94706	2.60045	6.92501	8.64777	7.54189
		5.18879	2.35113	2.63678	6.66789	2.20488	7.94904
		4.17669	2.34877	2.49983	3.4292	4.47617	4.4287
		5.26854	4.41421	2.87047	6.89494	4.05731	5.5023
		5.56221	2.28208	2.50418	6.27047	6.24589	6.27965
C	Ground truth	7.19615	7.42896	7.62369	7.77898	7.89372	7.96713	7.99868	7.98816	7.93563	7.84147	7.70634	7.53118	7.31722	7.06597	6.77918	6.45887	6.10728	5.72689	5.32035	4.89052	4.44042	3.9732	3.49214	3.00061	2.50207	2	1.49793	0.999388	0.507861	0.0268001	-0.44042	-0.890522	-1.32035	-1.72689	-2.10728	-2.45887	-2.77918	-3.06597	-3.31722	-3.53118	-3.70634	-3.84147	-3.93563	-3.98816	-3.99868	-3.96713	-3.89372	-3.77898
	epsilon=1	4.63255	4.95759	5.13882	5.32774	5.3855	5.46143	5.54627	5.63032	5.50259	5.18302	4.59633	4.41253	4.21331	4.0922	4.18714	4.04891	3.99344	4.73295	5.00138	4.9253	4.32478	3.99484	3.74713	3.40338	2.70837	2.03427	1.66503	1.36841	1.21464	1.10552	1.00493	0.778446	0.336681	-0.240327	-0.70164	-1.06787	-1.57965	-2.03008	-1.72012	-2.35354	-3.13535	-4.14085	-4.17042	-3.56946	-2.71831	-3.69561	-4.16074	-3.74069
	epsilon=2	10.6779	11.0496	11.1003	11.15	11.1013	11.0979	11.3015	11.4233	11.0133	9.98833	8.99471	8.74332	8.45803	8.2594	8.10124	7.75169	7.48138	8.12394	7.69248	6.63049	4.51174	3.36969	2.32817	0.583782	-1.38849	-3.32578	-4.82682	-6.05911	-6.37177	-5.84217	-5.46678	-5.78763	-6.42267	-7.04297	-7.21766	-7.34544	-8.1252	-9.27384	-9.42927	-8.33906	-8.69229	-9.51489	-9.07943	-8.12684	-7.11572	-8.23124	-8.0092	-6.93603
	epsilon=3	11.8441	12.2943	12.1832	12.1365	12.0091	11.9252	12.1444	12.2034	11.3011	10.183	9.36185	9.41085	9.00473	8.69413	8.5484	7.93435	7.51401	7.97342	7.02898	5.41132	2.5974	1.31441	0.129102	-1.48625	-3.69746	-5.94091	-6.99265	-8.30565	-8.11365	-7.11323	-6.38139	-6.69104	-7.55127	-8.30938	-8.39507	-8.39075	-9.14441	-10.3725	-10.2497	-8.45471	-9.09548	-10.8458	-10.081	-8.54516	-7.11204	-9.45751	-9.22204	-8.12124
D	epsilon	0.1	1	2	3	4	5
	coriilation	0.554271	0.877299	0.918694	0.898917	0.884716	0.884449
		0.441623	0.97548	0.898551	0.916684	0.895104	0.876666
		0.4871	0.920876	0.910655	0.892035	0.886792	0.818934
		0.523002	0.978691	0.898126	0.916613	0.894866	0.887867
		0.134515	0.941017	0.888143	0.918009	0.884592	0.892477
		0.452265	0.948413	0.846911	0.903894	0.889957	0.88433
		0.442715	0.892771	0.855258	0.90333	0.901759	0.881825
		0.504307	0.876893	0.949658	0.849976	0.887463	0.861127
		0.230046	0.976613	0.893642	0.900366	0.900773	0.826875
		0.43896	0.88895	0.856824	0.896985	0.901055	0.876061
[truncated: 1,452 more columns]

## Sheet: Supplementary_fig4
	w	-10	-9.99	-9.98	-9.97	-9.96	-9.95	-9.94	-9.93	-9.92	-9.91	-9.9	-9.89	-9.88	-9.87	-9.86	-9.85	-9.84	-9.83	-9.82	-9.81	-9.8	-9.79	-9.78	-9.77	-9.76	-9.75	-9.74	-9.73	-9.72	-9.71	-9.7	-9.69	-9.68	-9.67	-9.66	-9.65	-9.64	-9.63	-9.62	-9.61	-9.6	-9.59	-9.58	-9.57	-9.56	-9.55	-9.54	-9.53
	sigmoidal function	4.53979e-05	4.58541e-05	4.63149e-05	4.67804e-05	4.72505e-05	4.77254e-05	4.8205e-05	4.86894e-05	4.91787e-05	4.9673e-05	5.01722e-05	5.06764e-05	5.11857e-05	5.17001e-05	5.22196e-05	5.27444e-05	5.32745e-05	5.38099e-05	5.43506e-05	5.48968e-05	5.54485e-05	5.60058e-05	5.65686e-05	5.71371e-05	5.77113e-05	5.82913e-05	5.88771e-05	5.94688e-05	6.00664e-05	6.067e-05	6.12797e-05	6.18956e-05	6.25176e-05	6.31459e-05	6.37805e-05	6.44214e-05	6.50688e-05	6.57227e-05	6.63832e-05	6.70503e-05	6.77241e-05	6.84047e-05	6.90922e-05	6.97865e-05	7.04878e-05	7.11962e-05	7.19117e-05	7.26343e-05
	1 step	8.92325e-40	1.06669e-39	1.27489e-39	1.52346e-39	1.82017e-39	2.17429e-39	2.59682e-39	3.10092e-39	3.70222e-39	4.41932e-39	5.27438e-39	6.29375e-39	7.5088e-39	8.95681e-39	1.06822e-38	1.27376e-38	1.51858e-38	1.81013e-38	2.15728e-38	2.57054e-38	3.06242e-38	3.64777e-38	4.34422e-38	5.17273e-38	6.15815e-38	7.32998e-38	8.72323e-38	1.03795e-37	1.23479e-37	1.46871e-37	1.74663e-37	2.07677e-37	2.46887e-37	2.93448e-37	3.48727e-37	4.14345e-37	4.92223e-37	5.84634e-37	6.9427e-37	8.24319e-37	9.78553e-37	1.16144e-36	1.37826e-36	1.63526e-36	1.93984e-36	2.30074e-36	2.7283e-36	3.23473e-36
	5 steps	4.18863e-09	4.34085e-09	4.49845e-09	4.66159e-09	4.83048e-09	5.00531e-09	5.18628e-09	5.37361e-09	5.5675e-09	5.76818e-09	5.97588e-09	6.19084e-09	6.4133e-09	6.64352e-09	6.88176e-09	7.12829e-09	7.38338e-09	7.64733e-09	7.92044e-09	8.203e-09	8.49534e-09	8.79778e-09	9.11067e-09	9.43435e-09	9.76917e-09	1.01155e-08	1.04738e-08	1.08443e-08	1.12276e-08	1.1624e-08	1.2034e-08	1.24579e-08	1.28964e-08	1.33498e-08	1.38186e-08	1.43034e-08	1.48047e-08	1.5323e-08	1.58589e-08	1.6413e-08	1.69857e-08	1.75779e-08	1.819e-08	1.88228e-08	1.9477e-08	2.01531e-08	2.08519e-08	2.15742e-08
	10 steps	2.23453e-05	2.27477e-05	2.3157e-05	2.35732e-05	2.39964e-05	2.44268e-05	2.48644e-05	2.53095e-05	2.57621e-05	2.62223e-05	2.66902e-05	2.7166e-05	2.76498e-05	2.81417e-05	2.86418e-05	2.91503e-05	2.96673e-05	3.01929e-05	3.07273e-05	3.12706e-05	3.1823e-05	3.23845e-05	3.29553e-05	3.35356e-05	3.41255e-05	3.47252e-05	3.53348e-05	3.59544e-05	3.65842e-05	3.72244e-05	3.78752e-05	3.85366e-05	3.92089e-05	3.98922e-05	4.05866e-05	4.12925e-05	4.20098e-05	4.27389e-05	4.34798e-05	4.42328e-05	4.4998e-05	4.57756e-05	4.65658e-05	4.73689e-05	4.81849e-05	4.90141e-05	4.98567e-05	5.07129e-05
[truncated: 1,953 more columns]

## Sheet: Supplementary_fig5
A		Action (left:1 right:0)	0	0	1	1	0	1	0	1	0	1	1	1	1	1	0	1	1	1	0	1	1	0	1	1	0	1	0	0	1	1	0	0	1	0	1	0	1	1	0	1	1	1	1	0	0	0	1
		Rewarded(=1) or nonrewarded(=0)	0	0	1	0	0	1	1	1	1	1	1	1	0	1	0	1	1	1	1	1	1	1	0	0	1	0	1	1	1	0	1	1	0	1	1	1	1	1	1	0	1	1	1	1	1	1	1
		Probability of selecting left	NaN	NaN	NaN	NaN	NaN	NaN	NaN	NaN	NaN	NaN	NaN	NaN	NaN	NaN	NaN	NaN	NaN	NaN	NaN	NaN	NaN	NaN	NaN	NaN	NaN	NaN	NaN	NaN	NaN	NaN	NaN	NaN	NaN	NaN	NaN	NaN	NaN	NaN	NaN	NaN	NaN	NaN	NaN	NaN	NaN	NaN	NaN
		LEFT	NaN	NaN	NaN	NaN	NaN	NaN	NaN	NaN	NaN	NaN	NaN	NaN	NaN	NaN	NaN	NaN	NaN	NaN	NaN	NaN	NaN	NaN	NaN	NaN	NaN	NaN	NaN	NaN	NaN	NaN	NaN	NaN	NaN	NaN	NaN	NaN	NaN	NaN	NaN	NaN	NaN	NaN	NaN	NaN	NaN	NaN	NaN
		RIGHT	NaN	NaN	NaN	NaN	NaN	NaN	NaN	NaN	NaN	NaN	NaN	NaN	NaN	NaN	NaN	NaN	NaN	NaN	NaN	NaN	NaN	NaN	NaN	NaN	NaN	NaN	NaN	NaN	NaN	NaN	NaN	NaN	NaN	NaN	NaN	NaN	NaN	NaN	NaN	NaN	NaN	NaN	NaN	NaN	NaN	NaN	NaN
	Reward probability (left)	Estimation(Mean)	0.500154	0.500345	0.397881	0.924535	0.854418	0.858367	0.86394	0.865524	0.870811	0.872612	0.87846	0.883821	0.876411	0.876615	0.871083	0.870522	0.873249	0.875341	0.876485	0.876597	0.878522	0.87886	0.877398	0.859599	0.848942	0.844968	0.835145	0.834781	0.837941	0.828991	0.816798	0.811739	0.804967	0.791667	0.790766	0.794994	0.794662	0.801354	0.801707	0.799467	0.794081	0.802307	0.807787	0.809723	0.807563	0.80722	0.811702
		Estimation(SD)	0.00249778	0.00249654	0.130543	0.0454317	0.0705985	0.0582226	0.041898	0.0408455	0.0394113	0.0385097	0.036607	0.0350471	0.0353536	0.0351202	0.0358299	0.0352594	0.0333708	0.0302959	0.0230893	0.022858	0.0223086	0.0222413	0.0221128	0.0240947	0.0256278	0.0262251	0.0291758	0.0292273	0.0284177	0.0290078	0.0305558	0.0313308	0.0323701	0.0337831	0.0333719	0.0343768	0.0337811	0.0323779	0.0323488	0.0323752	0.0321733	0.0286675	0.0276312	0.0272947	0.0275634	0.0275073	0.026217
	Reward probability (right)	Estimation(Mean)	0.48693	0.0546452	0.081029	0.0822258	0.0851877	0.108748	0.11536	0.140838	0.147248	0.166394	0.167544	0.167798	0.166805	0.163243	0.157208	0.168904	0.172394	0.177761	0.186063	0.216692	0.223	0.23621	0.251896	0.258267	0.271337	0.286696	0.292328	0.31509	0.331198	0.337337	0.341543	0.370315	0.383556	0.383441	0.401507	0.4028	0.421751	0.423043	0.43154	0.448401	0.442998	0.441419	0.440901	0.443417	0.472801	0.489888	0.500117
		Estimation(SD)	0.121753	0.0367121	0.0427268	0.0438852	0.0457953	0.0414555	0.0361893	0.0388857	0.0376443	0.0398267	0.0401147	0.040254	0.0402531	0.0400618	0.0397533	0.0396273	0.0399276	0.0396269	0.0357308	0.0385688	0.0390741	0.0384442	0.04005	0.0406001	0.0403474	0.0409604	0.0349145	0.0355895	0.0363747	0.0367568	0.0370037	0.0382142	0.0385551	0.0387435	0.0391768	0.0343333	0.0348304	0.0349513	0.0362911	0.0361045	0.0359462	0.0360083	0.0361517	0.0379189	0.0389552	0.0393234	0.0391782
	Confidence(left)	Estimation(Mean)	0.159447	0.127517	0.497181	12.4343	11.8632	11.9873	20.6446	18.1451	26.7853	22.9935	31.4022	38.8387	39.7193	41.2867	41.306	32.8434	37.8237	41.5173	43.8575	35.7271	40.4353	42.6896	34.6251	31.6878	30.2174	23.8774	25.0422	20.1928	17.4112	21.0312	21.861	16.5288	13.3204	16.1665	13.047	17.4209	13.9678	18.6356	20.9366	16.2794	19.0146	22.4372	24.8747	25.9554	19.484	15.661	13.635
		Estimation(SD)	0.00313779	0.00234929	0.00652091	0.000357538	0.00146818	0.00216653	0.00117919	0.00150879	0.00113959	0.00141013	0.00147018	0.00146676	0.00176921	0.00183792	0.00177879	0.00190097	0.00189421	0.00185117	0.00151028	0.00153808	0.0015286	0.00143883	0.00149346	0.00204753	0.00233417	0.00241187	0.00240394	0.00230886	0.00215407	0.00250339	0.0028905	0.00301983	0.00309528	0.003648	0.00363573	0.00264634	0.00275158	0.00275378	0.00266764	0.00272856	0.00307846	0.00342528	0.00336578	0.0033752	0.00340091	0.00322672	0.0027417
	Confidence(right)	Estimation(Mean)	0.118694	17.4781	31.7049	28.2925	26.7857	27.0771	24.3475	23.2544	19.3954	21.0219	17.6203	15.3176	13.6094	12.7052	11.4125	17.1504	14.5471	12.4239	10.7005	13.4279	11.0962	9.29688	12.4451	10.0406	8.30574	11.3457	9.14693	11.6434	13.2634	9.74841	7.77552	10.1521	11.7231	8.79799	10.8786	8.16113	10.4471	7.93301	6.19904	9.12129	7.27629	6.06214	5.23178	4.49984	7.82366	10.2039	11.7476
		Estimation(SD)	0.00387413	24.0578	6.77941	5.93382	8.41172	3.24159	4.65862	2.30906	2.71797	1.68798	1.50193	1.38277	1.31167	1.30525	1.80096	1.34233	1.19965	1.05123	1.13152	0.724156	0.646621	0.605465	0.503261	0.458877	0.41261	0.360384	0.323472	0.28316	0.272193	0.256394	0.226118	0.181753	0.18295	0.171119	0.160879	0.119247	0.110642	0.105363	0.0880728	0.0812955	0.0819961	0.0918913	0.0864631	0.0752793	0.0632294	0.0648439	0.0697815
	Intensity of curiosity	Estimation(Mean)	0.0693538	0.0703608	0.179889	0.247279	0.312072	0.381378	0.442011	0.503394	0.563541	0.618535	0.674353	0.732985	0.79589	0.864856	0.938852	0.998324	1.05695	1.11778	1.18138	1.23202	1.28609	1.34394	1.37918	1.42125	1.46836	1.49377	1.52502	1.54232	1.55377	1.56444	1.58347	1.5827	1.57403	1.56868	1.5514	1.53517	1.49996	1.46784	1.45102	1.41527	1.38984	1.37849	1.39262	1.43481	1.44812	1.45193	1.45223
		Estimation(SD)	NaN	NaN	NaN	NaN	NaN	NaN	NaN	NaN	NaN	NaN	NaN	NaN	NaN	NaN	NaN	NaN	NaN	NaN	NaN	NaN	NaN	NaN	NaN	NaN	NaN	NaN	NaN	NaN	NaN	NaN	NaN	NaN	NaN	NaN	NaN	NaN	NaN	NaN	NaN	NaN	NaN	NaN	NaN	NaN	NaN	NaN	NaN
B		average of intensity of curiosity	-0.189003	0.827508	1.24	3.2267	-0.08387	-0.344595	-0.812143	0.935254	1.77459	0.354432	0.477193	0.669371	0.0550471	1.52167	2.48434	1.27554	0.612303	1.03183	3.38992	0.0838455	-0.0107461	0.080958	0.465792	0.648424	1.11092	1.42305	0.151455	0.274537	0.197553	0.942326	1.74307	0.306081	0.629144	1.45222	1.28695	0.584189	0.633671	0.0161575	0.254556	1.92983	1.43825	0.548915	0.40773	0.384309	0.633163	0.780137	1.36572
[truncated: 953 more columns]

## Sheet: Supplementary_fig6
B	Action (left:1 right:0)	1	1	1	1	1	1	1	1	0	1	1	0	0	1	1	1	0	1	1	1	0	1	1	0	1	1	1	1	1	1	1	1	1	1	1	1	1	1	1	1	1	0	0	1	0	0	0	1
	Rewarded(=1) or nonrewarded(=0)	1	1	0	1	1	1	1	0	0	1	1	0	0	1	1	1	1	1	1	1	1	1	0	1	0	1	0	0	1	1	0	1	0	0	0	0	1	1	0	0	0	1	1	0	0	1	1	1
	Probability of selecting left	NaN	NaN	NaN	NaN	NaN	NaN	NaN	NaN	NaN	NaN	NaN	NaN	NaN	NaN	NaN	NaN	NaN	NaN	NaN	NaN	NaN	NaN	NaN	NaN	NaN	0.769231	0.769231	0.769231	0.769231	0.769231	0.769231	0.769231	0.769231	0.769231	0.807692	0.807692	0.807692	0.846154	0.884615	0.884615	0.884615	0.846154	0.846154	0.846154	0.807692	0.769231	0.769231	0.769231
C	LEFT	NaN	NaN	NaN	NaN	NaN	NaN	NaN	NaN	NaN	NaN	NaN	NaN	NaN	NaN	NaN	NaN	NaN	NaN	NaN	NaN	NaN	NaN	NaN	NaN	NaN	0.769231	0.769231	0.769231	0.769231	0.769231	0.769231	0.769231	0.769231	0.769231	0.807692	0.807692	0.807692	0.846154	0.884615	0.884615	0.884615	0.846154	0.846154	0.846154	0.807692	0.769231	0.769231	0.769231
	RIGHT	NaN	NaN	NaN	NaN	NaN	NaN	NaN	NaN	NaN	NaN	NaN	NaN	NaN	NaN	NaN	NaN	NaN	NaN	NaN	NaN	NaN	NaN	NaN	NaN	NaN	0.230769	0.230769	0.230769	0.230769	0.230769	0.230769	0.230769	0.230769	0.230769	0.192308	0.192308	0.192308	0.153846	0.115385	0.115385	0.115385	0.153846	0.153846	0.153846	0.192308	0.230769	0.230769	0.230769
D	Estimation(Mean)	0.503852	0.963441	0.920046	0.917434	0.921793	0.925748	0.929632	0.921649	0.911518	0.913217	0.917859	0.912658	0.912608	0.91219	0.914225	0.915902	0.916569	0.91665	0.91849	0.920128	0.921436	0.922438	0.913807	0.907818	0.905265	0.902704	0.897079	0.88355	0.879894	0.88477	0.880271	0.879153	0.876897	0.867394	0.857584	0.84651	0.845056	0.852254	0.851941	0.84576	0.834076	0.824828	0.826891	0.827941	0.813521	0.812618	0.813432	0.81204
	Estimation(SD)	0.123684	0.0343494	0.0391299	0.0365548	0.0339043	0.0313673	0.0286102	0.0275	0.0230025	0.0226668	0.021963	0.0226953	0.0227061	0.0225336	0.0214622	0.0210943	0.0216248	0.021472	0.020809	0.0198992	0.020101	0.0199835	0.0203904	0.0214546	0.021295	0.0219244	0.0220863	0.023537	0.0240538	0.0232047	0.0232346	0.0231169	0.0231527	0.0244306	0.0257756	0.0272426	0.0271357	0.0258778	0.0259025	0.026038	0.0271211	0.0251703	0.0275973	0.0277561	0.0293946	0.0294234	0.0281246	0.0275284
E	Estimation(Mean)	0.500533	0.501694	0.501737	0.501762	0.501743	0.501726	0.501711	0.501795	0.600475	0.0845571	0.0875768	0.0910572	0.0841422	0.105492	0.109548	0.114155	0.119483	0.144146	0.147064	0.151166	0.157239	0.18499	0.190908	0.203108	0.21433	0.214167	0.215573	0.216013	0.216058	0.216211	0.216742	0.216874	0.217213	0.216837	0.216195	0.215243	0.213758	0.213394	0.214038	0.215639	0.213781	0.21099	0.282479	0.297015	0.295175	0.296391	0.313206	0.32586
	Estimation(SD)	0.00249779	0.00198794	0.0019938	0.00199337	0.00199363	0.00199377	0.00199394	0.00199593	0.104056	0.047345	0.0467469	0.04536	0.0428556	0.0439702	0.0429093	0.0404066	0.0344329	0.0371527	0.0375609	0.0377545	0.0332488	0.0358126	0.0359497	0.0331796	0.0345092	0.0346044	0.0354165	0.0354844	0.0354923	0.0354971	0.0354358	0.0345321	0.0345736	0.0345324	0.0344602	0.0343522	0.0341818	0.0341441	0.0342554	0.0347607	0.0336896	0.0264028	0.0315644	0.032439	0.0318585	0.0312021	0.0294002	0.0300007
F	Estimation(Mean)	0.1273	46.573	24.8957	31.9736	46.6716	60.6337	74.6852	71.8042	61.3429	52.6715	63.79	64.6477	55.1266	48.3614	57.9835	65.7856	71.3379	61.0197	69.4748	76.3842	81.3518	70.6479	67.3452	60.678	50.5138	51.7005	52.7518	46.1708	45.525	50.6422	49.7156	49.7555	49.861	45.2581	41.6287	38.2966	39.0394	43.1514	43.7865	41.9629	38.6266	36.036	29.8201	25.4824	26.2443	21.9527	19.1836	16.7678
	Estimation(SD)	0.00311932	0.000106634	0.000699855	0.000775441	0.000725119	0.000664379	0.000602007	0.000824327	0.000721006	0.00074448	0.00070867	0.00069661	0.000626855	0.000692794	0.000702971	0.000711935	0.000621711	0.000665313	0.000667033	0.000651032	0.000562049	0.000588005	0.000761362	0.000786186	0.000879328	0.000977625	0.00113127	0.00149302	0.00161303	0.00149441	0.00162589	0.00161557	0.00168516	0.00198447	0.00231614	0.00272223	0.00278359	0.00250966	0.00251543	0.00247713	0.00290592	0.00246887	0.00278102	0.00257571	0.0030138	0.00291192	0.00272325	0.00253944
G	Estimation(Mean)	0.178409	0.164141	0.163537	0.162358	0.161618	0.160916	0.160266	0.159613	0.477435	15.3659	14.0025	13.0821	28.7385	32.4531	27.3573	23.3051	19.8894	21.7269	18.7125	16.2414	13.8472	16.5373	13.8784	11.5774	15.0499	12.985	11.2014	9.92786	9.13546	8.43802	7.64562	7.38509	6.83115	6.47242	6.19162	5.94195	5.99515	5.90258	5.60185	5.46794	5.36143	4.81995	8.38411	11.9105	10.2594	13.9099	15.7591	16.9608
	Estimation(SD)	0.00312295	0.003095	0.00306458	0.00303535	0.00300769	0.00298052	0.0029538	0.00292531	0.00109327	3.2173	2.71968	6.12478	10.4204	4.6112	3.59869	2.7983	3.91803	2.12385	1.86261	1.63126	1.9014	1.15612	1.0103	0.976184	0.834287	0.807094	0.754004	0.717214	0.684571	0.649894	0.616272	0.588088	0.55735	0.533456	0.512845	0.497667	0.487936	0.470714	0.44681	0.352177	0.346849	0.335488	0.231126	0.206201	0.248939	0.286557	0.276708	0.270762
H	Estimation(Mean)	47.0673	50.3521	32.6766	20.9902	13.2727	8.35183	5.21935	3.24314	2.0024	0.956613	0.458284	0.220222	0.198139	0.223137	0.239643	0.23743	0.217693	0.285792	0.335196	0.356924	0.347789	0.475961	0.589923	0.66327	0.965786	1.29449	1.60762	1.88485	2.04322	2.09814	2.06344	1.95363	1.66788	1.35644	1.06413	0.809468	0.60021	0.443843	0.32371	0.231541	0.125915	0.0671187	0.0448205	0.030987	0.0190169	0.0147106	0.0126385	0.0109507
[truncated: 343 more columns]

## Sheet: Supplementary_fig7
B	Action (left:1 right:0)	1	1	1	1	1	1	1	1	0	1	1	0	0	1	1	1	0	1	1	1	0	1	1	0	1	1	1	1	1	1	1	1	1	1	1	1	1	1	1	1	1	0	0	1	0	0	0	1
	Rewarded(=1) or nonrewarded(=0)	1	1	0	1	1	1	1	0	0	1	1	0	0	1	1	1	1	1	1	1	1	1	0	1	0	1	0	0	1	1	0	1	0	0	0	0	1	1	0	0	0	1	1	0	0	1	1	1
	Probability of selecting left	NaN	NaN	NaN	NaN	NaN	NaN	NaN	NaN	NaN	NaN	NaN	NaN	NaN	NaN	NaN	NaN	NaN	NaN	NaN	NaN	NaN	NaN	NaN	NaN	NaN	0.769231	0.769231	0.769231	0.769231	0.769231	0.769231	0.769231	0.769231	0.769231	0.807692	0.807692	0.807692	0.846154	0.884615	0.884615	0.884615	0.846154	0.846154	0.846154	0.807692	0.769231	0.769231	0.769231
C	Q(left)	0	0.512247	0.686282	0.256706	0.646317	0.767073	0.825627	0.8605	0.201505	0.10202	0.805768	0.823643	0.268436	0.145739	0.70805	0.850659	0.880128	0.364399	0.720164	0.822909	0.865821	0.41843	0.707836	0.343733	0.24954	0.199256	0.549683	0.295232	0.224687	0.504722	0.605828	0.3658	0.543619	0.366564	0.305796	0.275525	0.257373	0.365252	0.431467	0.356888	0.314184	0.254365	0.172982	0.217218	0.169728	0.131139	0.0980977	0.123662
D	Q(right)	0	0	0	0	0	0	0	0	0	0	0	0	0	0	0	0	0	0.504407	0.170485	0.0846197	0.0488466	0.479159	0.194556	0.106466	0.492263	0.21305	0.129807	0.0937874	0.0749887	0.0617464	0.052971	0.0490511	0.044449	0.0425168	0.0414945	0.0407353	0.0399916	0.0376085	0.0352679	0.0334566	0.0320438	0.0228302	0.297135	0.283889	0.239302	0.194765	0.398481	0.445221
E	Learning rate	1.85155	1.85114	1.86188	1.89475	1.89685	1.91477	1.93828	1.96744	1.99513	1.88564	1.88568	1.86511	1.88256	1.91195	1.90982	1.91552	1.91302	1.94821	1.95565	1.92903	1.93496	2.02602	2.03944	1.95181	1.98664	1.92469	2.36276	2.08587	1.33361	1.45937	1.71972	1.54133	1.61166	1.52443	1.38659	1.20785	0.968087	0.903765	0.856072	0.812198	0.848304	1.74535	1.74237	1.69901	1.68338	1.53915	1.46126	1.27431
F	Inverse temprature	149.348	187.503	212.65	269.103	288.59	301.344	310.962	319.003	8.04085	7.90314	8.86687	1.85506	1.65886	1.66871	1.80696	1.973	1.36657	1.36441	1.3788	1.41184	1.39876	1.42481	1.45628	1.55306	1.6515	1.70213	1.77304	1.92	2.46238	2.76613	3.1442	3.69909	4.13678	4.7902	5.6401	6.70693	8.20104	8.81589	9.03697	8.7702	6.81795	2.01466	1.94535	1.91264	1.85239	1.72405	1.68744	1.63485
G	Info gain	24.4908	14.8049	14.1744	15.1218	15.2977	15.4806	15.7109	15.4553	4.12881	-0.0881958	-0.113121	-0.251212	0.058408	0.146725	0.136679	0.130272	0.130149	0.182203	0.179639	0.180052	0.184986	0.217983	0.238442	0.26357	0.254407	0.260337	0.273166	0.290717	0.29726	0.294731	0.30445	0.303821	0.311481	0.321138	0.329684	0.336041	0.332767	0.328634	0.336687	0.349999	0.371067	0.405291	0.467529	0.405594	0.45411	0.479672	0.533137	0.575463
	Inverse temprature	149.348	187.503	212.65	269.103	288.59	301.344	310.962	319.003	8.04085	7.90314	8.86687	1.85506	1.65886	1.66871	1.80696	1.973	1.36657	1.36441	1.3788	1.41184	1.39876	1.42481	1.45628	1.55306	1.6515	1.70213	1.77304	1.92	2.46238	2.76613	3.1442	3.69909	4.13678	4.7902	5.6401	6.70693	8.20104	8.81589	9.03697	8.7702	6.81795	2.01466	1.94535	1.91264	1.85239	1.72405	1.68744	1.63485
H	Lags	-341	-340	-339	-338	-337	-336	-335	-334	-333	-332	-331	-330	-329	-328	-327	-326	-325	-324	-323	-322	-321	-320	-319	-318	-317	-316	-315	-314	-313	-312	-311	-310	-309	-308	-307	-306	-305	-304	-303	-302	-301	-300	-299	-298	-297	-296	-295	-294
	Correlation coefficient	-1.08428e-05	0.0027155	0.00205291	0.00154123	0.00106871	-0.000196592	-0.000255504	-2.06611e-05	8.70627e-05	-0.00613043	-0.0113374	-0.0183539	-0.0240277	-0.03011	-0.0366904	-0.0414827	-0.044846	-0.0463895	-0.0468279	-0.0483583	-0.0503192	-0.0517381	-0.0524919	-0.0519208	-0.0503476	-0.0484422	-0.0458391	-0.0431346	-0.0402917	-0.0365053	-0.0327383	-0.0282539	-0.0237373	-0.0184472	-0.0123091	-0.00811243	-0.0040246	-0.000578166	0.00375939	0.00896691	0.0153771	0.022287	0.0296707	0.0376604	0.0462042	0.0552424	0.0630617	0.0623696
I	Info gain	24.4908	14.8049	14.1744	15.1218	15.2977	15.4806	15.7109	15.4553	4.12881	-0.0881958	-0.113121	-0.251212	0.058408	0.146725	0.136679	0.130272	0.130149	0.182203	0.179639	0.180052	0.184986	0.217983	0.238442	0.26357	0.254407	0.260337	0.273166	0.290717	0.29726	0.294731	0.30445	0.303821	0.311481	0.321138	0.329684	0.336041	0.332767	0.328634	0.336687	0.349999	0.371067	0.405291	0.467529	0.405594	0.45411	0.479672	0.533137	0.575463
	Derivative of inverse temprature	28.1594	28.1594	28.1594	28.1594	22.263	-17.5592	-47.3943	-61.749	-64.777	-55.7635	-34.6719	-1.37066	-1.14631	-0.78989	-0.0625792	-0.06747	-0.07984	-0.0833819	-0.0547424	0.0146385	0.0262094	0.0413597	0.0537362	0.0668829	0.0810067	0.138348	0.195673	0.260551	0.342119	0.404686	0.460441	0.520495	0.639475	0.81034	0.906987	0.904031	0.744382	0.303429	-0.603167	-1.23531	-1.48745	-1.43362	-1.11327	-0.573776	-0.0658514	-0.0600454	-0.0499614	-0.0361992
J	Correlation coefficient	-3.60562e-06	0.000902822	0.000726884	0.000614518	0.00052437	-4.0009e-06	-0.000147069	-0.00011153	4.545e-05	-0.00160268	-0.00334865	-0.00595076	-0.00838536	-0.0107585	-0.0131295	-0.0147832	-0.0162095	-0.0178724	-0.0193189	-0.0213898	-0.0237525	-0.0265527	-0.0295207	-0.0320004	-0.0338963	-0.0354904	-0.0367304	-0.0379802	-0.0392819	-0.0401039	-0.0405978	-0.0405594	-0.0400989	-0.038976	-0.0371772	-0.0359925	-0.0345435	-0.0332484	-0.0316127	-0.0292498	-0.0260372	-0.0219853	-0.0178132	-0.0132823	-0.00859536	-0.00353683	0.00215521	0.00589376
[truncated: 635 more columns]

## Sheet: Supplementary_fig8
Po	0.5	0.51	0.52	0.53	0.54	0.55	0.56	0.57	0.58	0.59	0.6	0.61	0.62	0.63	0.64	0.65	0.66	0.67	0.68	0.69	0.7	0.71	0.72	0.73	0.74	0.75	0.76	0.77	0.78	0.79	0.8	0.81	0.82	0.83	0.84	0.85	0.86	0.87	0.88	0.89	0.9	0.91	0.92	0.93	0.94	0.95	0.96	0.97	0.98
log(Po/1-Po)	0	0.0400053	0.0800427	0.120144	0.160343	0.200671	0.241162	0.281851	0.322773	0.363965	0.405465	0.447312	0.489548	0.532217	0.575364	0.619039	0.663294	0.708185	0.753772	0.800119	0.847298	0.895384	0.944462	0.994623	1.04597	1.09861	1.15268	1.20831	1.26567	1.32493	1.38629	1.45001	1.51635	1.58563	1.65823	1.7346	1.81529	1.90096	1.99243	2.09074	2.19722	2.31363	2.44235	2.58669	2.75154	2.94444	3.17805	3.4761	3.89182
[truncated: 2 more columns]
