# Supplementary material for: Decoding reward–curiosity conflict in decision-making from irrational behaviors
Source: Nat Comput Sci. 2023 May 15;3(5):418–32. doi: 10.1038/s43588-023-00439-w (PMC10768639; doi:10.1038/s43588-023-00439-w)
Supplement: Supplementary file 5 — Simulation Source Data [file 43588_2023_439_MOESM5_ESM.xlsx]

## Sheet: Read me
	【About fig 2 B to N】
	Plotting the trial displayed in cells C1 to ALN1 as x, and the LEFT and RIGHT rows as y, respectively, produces the figure described in the paper.
	【About fig 2 O to Q】
	1. Create a scatter plot with delta Reward as x and delta Infogain as y.
	2. Next, using the ACTION line, paint the trials marked LEFT in blue and the trials marked RIGHT in red. Then, you will have the figure described in the paper.

## Sheet: fig2
	Trials	1	2	3	4	5	6	7	8	9	10	11	12	13	14	15	16	17	18	19	20	21	22	23	24	25	26	27	28	29	30	31	32	33	34	35	36	37	38	39	40	41	42	43	44	45	46	47	48
B	LEFT	NaN	NaN	NaN	NaN	NaN	NaN	NaN	NaN	NaN	NaN	NaN	NaN	NaN	NaN	NaN	NaN	NaN	NaN	NaN	NaN	NaN	NaN	NaN	NaN	NaN	NaN	NaN	NaN	NaN	NaN	NaN	NaN	NaN	NaN	NaN	NaN	NaN	NaN	NaN	NaN	NaN	NaN	NaN	NaN	NaN	NaN	NaN	NaN
	RIGHT	NaN	NaN	NaN	NaN	NaN	NaN	NaN	NaN	NaN	NaN	NaN	NaN	NaN	NaN	NaN	NaN	NaN	NaN	NaN	NaN	NaN	NaN	NaN	NaN	NaN	NaN	NaN	NaN	NaN	NaN	NaN	NaN	NaN	NaN	NaN	NaN	NaN	NaN	NaN	NaN	NaN	NaN	NaN	NaN	NaN	NaN	NaN	NaN
C	LEFT	0	0.5	0.567093	0.584841	0.596133	0.596133	0.596133	0.596133	0.610915	0.610915	0.622737	0.622737	0.633325	0.641554	0.641554	0.641554	0.651965	0.651965	0.661428	0.646717	0.646717	0.646717	0.656966	0.656966	0.666266	0.673551	0.673551	0.681314	0.687776	0.687776	0.694899	0.694899	0.702196	0.7082	0.713552	0.713552	0.713552	0.694922	0.70147	0.687872	0.687872	0.694908	0.700887	0.700887	0.684949	0.684949	0.69259	0.69259
	RIGHT	0	0.435364	0.435364	0.435364	0.435364	0.411327	0.398645	0.389195	0.389195	0.3793	0.3793	0.395703	0.395703	0.395703	0.383221	0.398127	0.398127	0.387842	0.387842	0.387842	0.407121	0.397289	0.397289	0.387078	0.387078	0.387078	0.375089	0.375089	0.375089	0.362752	0.362752	0.352299	0.352299	0.352299	0.352299	0.339563	0.331006	0.331006	0.331006	0.331006	0.31972	0.31972	0.31972	0.309196	0.309196	0.329067	0.329067	0.320154
D	LEFT	0	1.6	1.53846	5.60965	9.17035	11.822	9.27866	7.63592	6.48736	9.99231	8.15148	11.3027	9.04548	12.023	14.0843	10.8514	8.82555	12.0459	9.65152	12.7313	14.1198	10.9048	8.88233	12.1384	9.73726	12.8478	15.0246	11.6419	14.3508	16.2034	12.475	15.1205	11.8884	14.8501	16.9099	18.3039	14.0166	11.3565	13.589	15.9686	16.5244	12.6654	15.2467	17.0081	13.0931	14.6793	11.5274	14.4455
	RIGHT	0	1.6	5.65918	4.97821	4.44352	4.01255	7.89986	10.9711	13.1165	10.1169	12.6424	9.87458	12.0349	9.43719	7.76184	10.9772	12.75	9.86202	12.4025	9.69213	7.95394	10.6683	12.8581	9.92982	12.4537	9.72648	7.97913	11.1958	8.98506	7.50341	10.9487	8.87236	12.0364	9.62385	8.01695	6.86988	10.6813	13.5332	10.6944	8.84007	7.53377	11.4016	9.3783	7.96486	11.8589	9.74906	12.2758	9.90499
E	LEFT	0	1.35	0.405985	0.268738	0.220015	0.266362	0.312364	0.358022	0.251264	0.296094	0.228306	0.272257	0.217894	0.193514	0.23604	0.277873	0.217981	0.258913	0.209209	0.193263	0.235241	0.276483	0.216821	0.257171	0.207885	0.185195	0.224185	0.191744	0.175608	0.213007	0.184839	0.220983	0.187463	0.170773	0.161536	0.195794	0.228756	0.199962	0.177799	0.173141	0.210599	0.18372	0.169893	0.205674	0.188657	0.226066	0.19108	0.227358
	RIGHT	0	0.403166	0.450736	0.498144	0.545391	0.304666	0.235136	0.206009	0.250874	0.212322	0.25617	0.219281	0.264606	0.309531	0.235888	0.209858	0.255475	0.214837	0.259487	0.30368	0.239847	0.20859	0.254146	0.214223	0.258807	0.302929	0.232853	0.276012	0.318618	0.237586	0.279282	0.222023	0.262714	0.302669	0.341893	0.24347	0.205449	0.243741	0.281119	0.317592	0.233218	0.269192	0.304168	0.227347	0.261871	0.220471	0.258136	0.21067
F	LEFT	0	0.693147	0.709486	0.746516	0.766759	0.753925	0.741091	0.728256	0.767551	0.752932	0.78323	0.76724	0.794608	0.810744	0.792694	0.774643	0.807619	0.788499	0.818396	0.814904	0.796316	0.777728	0.811586	0.791971	0.822457	0.839752	0.818592	0.842004	0.856288	0.833928	0.85614	0.833226	0.85974	0.875321	0.885859	0.861655	0.83745	0.846655	0.865527	0.857817	0.835449	0.856843	0.870179	0.846826	0.84647	0.824339	0.850588	0.82785
	RIGHT	0	0.685574	0.694385	0.703196	0.712007	0.658296	0.63301	0.618015	0.632622	0.613554	0.629311	0.626462	0.640291	0.654121	0.624264	0.625219	0.638755	0.619998	0.634764	0.64953	0.639255	0.624282	0.63792	0.619298	0.634154	0.64901	0.618441	0.634676	0.650912	0.613243	0.630836	0.600319	0.619008	0.637697	0.656386	0.603488	0.578549	0.599301	0.620052	0.640803	0.587493	0.609236	0.630979	0.578262	0.600861	0.585469	0.606396	0.574439
G	LEFT	0	2.04315	1.11547	1.01525	0.986774	1.02029	1.05346	1.08628	1.01882	1.04903	1.01154	1.0395	1.0125	1.00426	1.02873	1.05252	1.0256	1.04741	1.02761	1.00817	1.03156	1.05421	1.02841	1.04914	1.03034	1.02495	1.04278	1.03375	1.0319	1.04694	1.04098	1.05421	1.0472	1.04609	1.04739	1.05745	1.06621	1.04662	1.04333	1.03096	1.04605	1.04056	1.04007	1.0525	1.03513	1.0504	1.04167	1.05521
	RIGHT	0	1.08874	1.14512	1.20134	1.2574	0.962962	0.868146	0.824024	0.883495	0.825875	0.885481	0.845742	0.904897	0.963652	0.860152	0.835077	0.89423	0.834835	0.894251	0.953211	0.879101	0.832872	0.892066	0.833521	0.892961	0.951939	0.851294	0.910688	0.96953	0.85083	0.910118	0.822342	0.881722	0.940366	0.998279	0.846957	0.783998	0.843042	0.901171	0.958395	0.820711	0.878429	0.935147	0.805609	0.862732	0.805941	0.864532	0.785109
I	LEFT	NaN	NaN	NaN	NaN	NaN	NaN	NaN	NaN	NaN	NaN	NaN	NaN	NaN	NaN	NaN	NaN	NaN	NaN	NaN	NaN	NaN	NaN	NaN	NaN	NaN	NaN	NaN	NaN	NaN	NaN	NaN	NaN	NaN	NaN	NaN	NaN	NaN	NaN	NaN	NaN	NaN	NaN	NaN	NaN	NaN	NaN	NaN	NaN
	RIGHT	NaN	NaN	NaN	NaN	NaN	NaN	NaN	NaN	NaN	NaN	NaN	NaN	NaN	NaN	NaN	NaN	NaN	NaN	NaN	NaN	NaN	NaN	NaN	NaN	NaN	NaN	NaN	NaN	NaN	NaN	NaN	NaN	NaN	NaN	NaN	NaN	NaN	NaN	NaN	NaN	NaN	NaN	NaN	NaN	NaN	NaN	NaN	NaN
J	LEFT	0	0.5	0.567093	0.584841	0.596133	0.596133	0.596133	0.596133	0.610915	0.610915	0.622737	0.622737	0.633325	0.641554	0.641554	0.641554	0.651965	0.651965	0.661428	0.668842	0.668842	0.668842	0.678198	0.678198	0.686727	0.693437	0.693437	0.700573	0.706529	0.706529	0.713079	0.713079	0.719786	0.725324	0.730264	0.730264	0.730264	0.736951	0.736951	0.743277	0.743277	0.749336	0.754242	0.754242	0.759466	0.759466	0.759466	0.759466
	RIGHT	0	0.435364	0.435364	0.435364	0.435364	0.411327	0.398645	0.389195	0.389195	0.404906	0.404906	0.420887	0.420887	0.420887	0.439615	0.453458	0.453458	0.44148	0.44148	0.44148	0.459448	0.448176	0.448176	0.436409	0.436409	0.436409	0.454487	0.454487	0.454487	0.438875	0.438875	0.42568	0.42568	0.42568	0.42568	0.409468	0.425135	0.425135	0.413628	0.413628	0.402417	0.402417	0.402417	0.389627	0.389627	0.40739	0.39793	0.38976
K	LEFT	0	1.6	1.53846	5.60965	9.17035	11.822	9.27866	7.63592	6.48736	9.99231	8.15148	11.3027	9.04548	12.023	14.0843	10.8514	8.82555	12.0459	9.65152	12.7313	14.8816	11.518	9.39461	12.752	10.2594	13.4804	15.7526	12.2612	15.0747	17.0167	13.1644	15.9122	12.5646	15.6397	17.7967	19.2715	14.8345	12.0583	15.6459	12.6669	16.223	13.1224	16.6937	19.2682	15.234	18.4437	14.8	12.3585
	RIGHT	0	1.6	5.65918	4.97821	4.44352	4.01255	7.89986	10.9711	13.1165	10.1169	12.1644	9.48485	11.6989	9.15396	7.51845	10.3034	12.1787	9.3739	11.7527	9.14021	7.47795	10.2634	12.3021	9.45605	11.8302	9.19735	7.52305	10.297	8.21673	6.83572	9.99222	8.04271	10.9188	8.65858	7.17361	6.12342	9.59577	11.7634	9.18265	11.7692	9.21679	11.863	9.30862	7.65936	10.8578	8.71668	11.2072	13.1966
L	LEFT	0	1.35	0.405985	0.268738	0.220015	0.266362	0.312364	0.358022	0.251264	0.296094	0.228306	0.272257	0.217894	0.193514	0.23604	0.277873	0.217981	0.258913	0.209209	0.18639	0.225939	0.264564	0.209326	0.247093	0.200982	0.179372	0.21589	0.185381	0.169965	0.204939	0.178523	0.212214	0.180908	0.165056	0.156168	0.188123	0.21866	0.181148	0.21087	0.176612	0.205466	0.173142	0.156683	0.184685	0.16159	0.1884	0.213642	0.237348
	RIGHT	0	0.403166	0.450736	0.498144	0.545391	0.304666	0.235136	0.206009	0.250874	0.217017	0.263139	0.222764	0.270042	0.317081	0.245126	0.214862	0.263929	0.221176	0.269686	0.318062	0.24533	0.213368	0.262215	0.22024	0.268485	0.316573	0.244813	0.293871	0.342847	0.251177	0.299462	0.234734	0.282276	0.329607	0.376726	0.260526	0.221644	0.26921	0.22208	0.268844	0.221309	0.267195	0.312726	0.23751	0.282102	0.230872	0.204572	0.191626
M	LEFT	0	0.693147	0.709486	0.746516	0.766759	0.753925	0.741091	0.728256	0.767551	0.752932	0.78323	0.76724	0.794608	0.810744	0.792694	0.774643	0.807619	0.788499	0.818396	0.835463	0.814726	0.793988	0.829853	0.808287	0.840471	0.858426	0.835624	0.85994	0.874566	0.85082	0.87363	0.849455	0.876663	0.89252	0.903119	0.877967	0.852816	0.887858	0.862386	0.895714	0.869972	0.902595	0.920786	0.894653	0.919802	0.893518	0.867235	0.840951
	RIGHT	0	0.685574	0.694385	0.703196	0.712007	0.658296	0.63301	0.618015	0.632622	0.631706	0.644412	0.643321	0.654014	0.664707	0.658914	0.662795	0.669191	0.656019	0.66402	0.672022	0.670155	0.659132	0.666239	0.652634	0.661307	0.66998	0.667281	0.673539	0.679796	0.65954	0.667887	0.648865	0.65894	0.669016	0.679091	0.646011	0.645754	0.6559	0.63859	0.650206	0.631313	0.644326	0.657339	0.628505	0.64306	0.637009	0.623523	0.613773
N	LEFT	0	2.04315	1.11547	1.01525	0.986774	1.02029	1.05346	1.08628	1.01882	1.04903	1.01154	1.0395	1.0125	1.00426	1.02873	1.05252	1.0256	1.04741	1.02761	1.02185	1.04066	1.05855	1.03918	1.05538	1.04145	1.0378	1.05151	1.04532	1.04453	1.05576	1.05215	1.06167	1.05757	1.05758	1.05929	1.06609	1.07148	1.06901	1.07326	1.07233	1.07544	1.07574	1.07747	1.07934	1.08139	1.08192	1.08088	1.0783
	RIGHT	0	1.08874	1.14512	1.20134	1.2574	0.962962	0.868146	0.824024	0.883495	0.848723	0.907551	0.866085	0.924056	0.981788	0.90404	0.877658	0.933121	0.877195	0.933706	0.990084	0.915485	0.8725	0.928454	0.872875	0.929793	0.986553	0.912095	0.96741	1.02264	0.910717	0.967349	0.883599	0.941217	0.998623	1.05582	0.906537	0.867398	0.92511	0.86067	0.919051	0.852623	0.911521	0.970065	0.866014	0.925162	0.86788	0.828096	0.8054
O	delta Reward	0	0.0163836	0.025769	0.0132341	0.0423245	0.0131442	0.0162234	0.0146974	0.00720593	0.0227162	0.0223057	0.0374852	0.0384342	0.0533112	0.0545626	0.0690855	0.0593364	0.0479357	0.0383331	0.0313852	0.0178574	0.0333655	0.0274812	0.020784	0.00336236	-0.000307837	-0.00462444	-0.00883789	-0.00935177	-0.0182325	-0.026308	-0.0345589	-0.0248472	-0.0136719	-0.0322387	-0.0456971	-0.0470741	-0.0481864	-0.0483751	-0.0707409	-0.0822901	-0.0857464	-0.0853243	-0.103748	-0.10494	-0.102237	-0.0974901	-0.0916102
	delta Infogain	0	-0.947054	-1.12532	-0.0850935	-0.211957	0.00193896	-0.104759	-0.178788	-0.00986235	-0.0997112	0.0240184	-0.0720225	0.0366334	-0.0617656	0.0408385	-0.0580898	-0.126782	-0.185688	-0.0227448	-0.102339	0.0199233	-0.072656	-0.140136	-0.198716	-0.0247425	-0.104298	-0.168076	-0.224824	-0.035477	-0.115194	-0.17945	-0.016089	0.0748073	0.143283	-0.00118786	-0.0883204	0.0258968	0.102235	0.16407	0.00885936	-0.080912	0.0281827	0.101616	-0.0205939	0.0646661	0.128577	0.183273	0.233443
	Action	LEFT	LEFT	RIGHT	LEFT	RIGHT	LEFT	LEFT	RIGHT	LEFT	RIGHT	LEFT	RIGHT	LEFT	RIGHT	LEFT	LEFT	LEFT	RIGHT	LEFT	RIGHT	LEFT	LEFT	LEFT	RIGHT	LEFT	LEFT	LEFT	RIGHT	LEFT	LEFT	RIGHT	RIGHT	RIGHT	LEFT	LEFT	RIGHT	RIGHT	RIGHT	LEFT	LEFT	RIGHT	RIGHT	LEFT	RIGHT	RIGHT	RIGHT	RIGHT	RIGHT
P	delta Reward	0	0.0163836	0.00036732	-0.0431841	0.017833	-0.0006748	0.0163731	0.020683	0.00789687	0.0299791	0.0227696	0.0443972	0.0388127	0.0598842	0.0549658	0.0753992	0.0696256	0.0616626	0.0421522	0.0396313	0.0190685	0.0396424	0.0373615	0.0338097	0.00655367	0.00695357	0.00589262	0.00458144	-0.00595276	-0.0108972	-0.0158029	-0.0324975	-0.027012	-0.0189162	-0.0307778	-0.0402943	-0.0469373	-0.0513746	-0.0541826	-0.0698993	-0.0777303	-0.0857655	-0.0882757	-0.101926	-0.106417	-0.106115	-0.103404	-0.0993921
	delta Infogain	0	-0.947054	0.0444689	0.228375	-0.0234031	0.0947458	-0.0397306	-0.122491	0.0133881	-0.0811438	0.0308269	-0.0667512	0.0363879	-0.062202	0.0372008	-0.0613944	-0.129316	-0.187952	-0.0247638	-0.103012	0.0186755	-0.0733083	-0.139486	-0.197066	-0.0242857	-0.102197	-0.164665	-0.220163	-0.0347356	-0.113709	-0.177335	-0.0137469	0.0764974	0.144934	0.00052254	-0.0864393	0.0287276	0.10585	0.168514	0.0127982	-0.076555	0.0327755	0.10698	-0.0155198	0.0702073	0.135075	0.190969	0.24249
	Action	LEFT	RIGHT	RIGHT	LEFT	RIGHT	LEFT	LEFT	RIGHT	LEFT	RIGHT	LEFT	RIGHT	LEFT	RIGHT	LEFT	LEFT	LEFT	RIGHT	LEFT	RIGHT	LEFT	LEFT	LEFT	RIGHT	LEFT	LEFT	LEFT	RIGHT	LEFT	LEFT	RIGHT	RIGHT	RIGHT	LEFT	LEFT	RIGHT	RIGHT	RIGHT	LEFT	LEFT	RIGHT	RIGHT	LEFT	RIGHT	RIGHT	RIGHT	RIGHT	RIGHT
Q	delta Reward	0	0.0163836	0.00036732	-0.0431841	0.017833	-0.0006748	0.0163731	0.020683	0.00789687	0.0299791	0.0227696	0.0443972	0.0388127	0.0598842	0.0549658	0.0753992	0.0537654	0.0556685	0.0343482	0.0367028	0.0157898	0.0396899	0.0389721	0.0365081	0.00745831	0.00908318	0.00891851	-0.00046073	0.000543839	-0.00293783	0.00129223	-0.00841625	-0.0146616	-0.00744517	-0.018253	-0.0279455	-0.0339955	-0.0392208	-0.051035	-0.0587535	-0.0640779	-0.0739224	-0.0780201	-0.0902524	-0.0949701	-0.0951582	-0.1122	-0.115139
	delta Infogain	0	-0.947054	0.0444689	0.228375	-0.0234031	0.0947458	-0.0397306	-0.122491	0.0133881	-0.0811438	0.0308269	-0.0667512	0.0363879	-0.062202	0.0372008	-0.0613944	0.0360817	-0.0563708	0.0418097	-0.0527351	0.0461103	-0.0535834	-0.122135	-0.180652	-0.0183832	-0.0964548	-0.158788	-0.0103154	0.0780096	-0.0335485	0.0615386	0.132169	-0.00365866	0.0824021	-0.0314945	-0.108786	0.0156401	0.0960701	-0.0234459	-0.102341	-0.166067	-0.0140044	0.0737448	-0.0360461	0.0565513	0.124241	-0.00631356	0.0756207
	Action	LEFT	RIGHT	RIGHT	LEFT	RIGHT	LEFT	LEFT	RIGHT	LEFT	RIGHT	LEFT	RIGHT	LEFT	RIGHT	LEFT	RIGHT	LEFT	RIGHT	LEFT	RIGHT	LEFT	LEFT	LEFT	RIGHT	LEFT	LEFT	RIGHT	RIGHT	LEFT	RIGHT	RIGHT	LEFT	RIGHT	LEFT	LEFT	RIGHT	RIGHT	LEFT	LEFT	LEFT	RIGHT	RIGHT	LEFT	RIGHT	RIGHT	LEFT	RIGHT	RIGHT
[truncated: 952 more columns]
