# Supplementary material for: Decoding reward–curiosity conflict in decision-making from irrational behaviors
Source: Nat Comput Sci. 2023 May 15;3(5):418–32. doi: 10.1038/s43588-023-00439-w (PMC10768639; doi:10.1038/s43588-023-00439-w)
Supplement: Supplementary file 6 — Simulation Source Data [file 43588_2023_439_MOESM6_ESM.xlsx]

## Sheet: Read me
	This Book contains two sheets needed to create fig3. One sheet is for writing fig3B to C, and the other sheet is for writing fig3E to F.
	【About fig 3 B to C】
	・fig3B
		The gray vectors (cells C3 to BA3 and B4 to B44) in the fig3 B to C sheets of this Excel file represent the x- and y-axes of the heat map in Figure 3B, meaning "reward intensity Po" and "curiosity Ct intensity" respectively.
		The value in each cell from C4 cell to BA44 cell means "fraction of right selected".
		Therefore, to create a figure for the paper, make a heat map based on the values of the C4 cell BA44 cell, with the gray vector as the axis.
	・fig3C _point a and b
		Each value after column C represents the percentage of each left and right alternative chosen. For example, in the first simulation for point a, the percentage of choices on the left is 11% and the percentage of choices on the right is 89%.
		In this study, since 1000 simulations were performed, 1000 data were stored for each of the left and right options from column C to column ALN.
		Therefore, to create the box-and-whisker diagram described in the paper, plot the LEFT RIGHT as x and each value after column c as y.
	・fig3C _point c
		The method of creating a box-and-whisker diagram is the same as for point a and point b. Note, however, that in the case of pointC, the number of data points is different from that of point a and point b because the simulation with the most selected left side and the simulation with the most selected right side are split and displayed.
	【About fig 3 E to F】
	・fig3E
		The gray vectors (cells C3 to BA3 and B4 to B44) in the fig3 E to F sheets of this Excel file represent the x- and y-axes of the heat map in Figure 3E, meaning "reward intensity Po" and "curiosity Ct intensity" respectively.
		The value in each cell from C4 cell to BA44 cell means "fraction of right selected".
		Therefore, to create a figure for the paper, make a heat map based on the values of the C4 cell BA44 cell, with the gray vector as the axis.
	・fig3F _point a and b
		Each value after column C represents the percentage of each left and right alternative chosen. For example, in the first simulation for point a, the percentage of choices on the left is 99% and the percentage of choices on the right is 1%.
		In this study, since 1000 simulations were performed, 1000 data were stored for each of the left and right options from column C to column ALN.
		Therefore, to create the box-and-whisker diagram described in the paper, plot the LEFT RIGHT as x and each value after column c as y.
	・fig3F _point c
		The method of creating a box-and-whisker diagram is the same as for point a and point b. Note, however, that in the case of pointC, the number of data points is different from that of point a and point b because the simulation with the most selected left side and the simulation with the most selected right side are split and displayed.

## Sheet:  fig3 B to C
B
		0.5	0.51	0.52	0.53	0.54	0.55	0.56	0.57	0.58	0.59	0.6	0.61	0.62	0.63	0.64	0.65	0.66	0.67	0.68	0.69	0.7	0.71	0.72	0.73	0.74	0.75	0.76	0.77	0.78	0.79	0.8	0.81	0.82	0.83	0.84	0.85	0.86	0.87	0.88	0.89	0.9	0.91	0.92	0.93	0.94	0.95	0.96	0.97
	10	0.593184	0.593712	0.594427	0.594996	0.595337	0.59549	0.596576	0.596802	0.597656	0.598542	0.598789	0.59938	0.600253	0.600902	0.60104	0.601591	0.602366	0.602847	0.603804	0.604046	0.604557	0.605547	0.606189	0.606193	0.60752	0.608125	0.608923	0.609408	0.610361	0.610851	0.611781	0.612847	0.613999	0.614635	0.61548	0.616267	0.617061	0.618586	0.61982	0.620404	0.622238	0.623183	0.625008	0.626263	0.628468	0.630345	0.632879	0.636397
	9.5	0.591774	0.591997	0.592445	0.593007	0.593419	0.593915	0.594908	0.595472	0.595767	0.596641	0.596666	0.597219	0.598046	0.598761	0.599452	0.600019	0.600886	0.60096	0.60169	0.602391	0.603372	0.604181	0.60456	0.604618	0.605666	0.606339	0.606997	0.608277	0.608732	0.609597	0.610572	0.610901	0.611849	0.612849	0.613777	0.615075	0.615649	0.616827	0.618037	0.61921	0.620831	0.622324	0.623458	0.625197	0.627458	0.629735	0.632141	0.635901
	9	0.58898	0.58938	0.59033	0.590913	0.591108	0.591936	0.592527	0.592971	0.594173	0.594536	0.595377	0.59564	0.595749	0.597061	0.597388	0.597682	0.59843	0.59927	0.599778	0.600571	0.601103	0.601863	0.602851	0.603512	0.604311	0.604838	0.605612	0.606264	0.606717	0.607993	0.608733	0.60966	0.609963	0.61182	0.612918	0.613833	0.614265	0.615758	0.616972	0.618688	0.619229	0.621191	0.622362	0.624392	0.626355	0.629146	0.631118	0.63458
	8.5	0.586313	0.587118	0.587772	0.588218	0.588928	0.589535	0.590178	0.591045	0.591371	0.59221	0.592229	0.593775	0.59386	0.594519	0.595116	0.596104	0.596747	0.597104	0.597703	0.599292	0.599667	0.600212	0.600533	0.601285	0.602586	0.602584	0.603843	0.604402	0.605167	0.606532	0.607245	0.607891	0.609012	0.61002	0.611227	0.611887	0.613338	0.614388	0.61548	0.616738	0.617981	0.619585	0.621077	0.622857	0.625239	0.627937	0.630695	0.634158
	8	0.584016	0.584395	0.585719	0.585671	0.586758	0.587349	0.587913	0.588543	0.589152	0.589393	0.590842	0.591	0.591916	0.5922	0.592796	0.594365	0.59518	0.59562	0.596032	0.596908	0.59792	0.597707	0.598306	0.599744	0.600245	0.60148	0.601926	0.602788	0.603864	0.604461	0.605455	0.606793	0.606688	0.608165	0.609071	0.610462	0.611435	0.61222	0.613677	0.61522	0.616583	0.618165	0.620495	0.621754	0.624194	0.626353	0.629512	0.632863
	7.5	0.581802	0.5823	0.582929	0.583192	0.583832	0.584691	0.585111	0.586226	0.587094	0.58734	0.587612	0.58919	0.589915	0.590354	0.591087	0.591186	0.592464	0.592881	0.593871	0.594667	0.595346	0.595996	0.596601	0.597191	0.598874	0.599349	0.600335	0.600936	0.601318	0.602378	0.602967	0.604252	0.605369	0.606101	0.607659	0.608691	0.609416	0.61113	0.612672	0.613583	0.615217	0.616598	0.618507	0.620434	0.622109	0.624999	0.628339	0.632019
	7	0.578829	0.579829	0.580142	0.580714	0.581584	0.582153	0.582914	0.583346	0.583529	0.584549	0.585969	0.586203	0.587042	0.586928	0.588128	0.589319	0.589387	0.590518	0.591487	0.592328	0.592734	0.593927	0.594396	0.59523	0.595717	0.596969	0.597664	0.598789	0.599907	0.600696	0.601593	0.602325	0.603265	0.604404	0.605255	0.606585	0.607551	0.60931	0.610672	0.612136	0.613605	0.614967	0.617085	0.618653	0.621391	0.623754	0.627317	0.631306
	6.5	0.575681	0.576299	0.576813	0.577865	0.578749	0.579183	0.579998	0.580725	0.581487	0.582281	0.583213	0.583001	0.584357	0.585523	0.585316	0.586774	0.587061	0.587662	0.588502	0.589897	0.590425	0.591332	0.591934	0.592599	0.593733	0.594505	0.595221	0.596779	0.597374	0.598115	0.598996	0.600686	0.601268	0.602346	0.603893	0.604907	0.606171	0.607485	0.608417	0.610233	0.611872	0.613914	0.61544	0.617232	0.620178	0.623053	0.625995	0.629739
	6	0.572693	0.57283	0.573741	0.574781	0.574927	0.575938	0.577003	0.577449	0.578333	0.578778	0.58017	0.580438	0.581326	0.581897	0.582896	0.58361	0.584594	0.585124	0.585922	0.587064	0.588019	0.588204	0.589485	0.590729	0.591179	0.592019	0.59277	0.593936	0.594875	0.595955	0.596987	0.598193	0.598913	0.599768	0.601356	0.602826	0.60378	0.60533	0.606101	0.608726	0.610157	0.612385	0.613959	0.615837	0.618328	0.621082	0.624456	0.62845
	5.5	0.569062	0.570101	0.570321	0.571503	0.571908	0.57255	0.573603	0.574354	0.575737	0.575722	0.577346	0.577165	0.578057	0.579232	0.579985	0.580681	0.581257	0.582551	0.583276	0.583966	0.584787	0.5861	0.586894	0.587588	0.5887	0.589819	0.590421	0.591627	0.592883	0.593385	0.594904	0.595863	0.596742	0.597889	0.599041	0.600734	0.602382	0.602631	0.605001	0.606768	0.607815	0.610023	0.611932	0.61515	0.616707	0.619779	0.623061	0.627769
	5	0.565497	0.566585	0.567263	0.567934	0.567907	0.568705	0.569739	0.571079	0.571865	0.571805	0.572939	0.574097	0.575176	0.575909	0.576992	0.577926	0.578458	0.579029	0.580196	0.581184	0.581445	0.583008	0.582977	0.584386	0.586027	0.586448	0.587978	0.588888	0.590243	0.590643	0.591663	0.593005	0.594438	0.595596	0.596989	0.597709	0.599112	0.600967	0.602572	0.604172	0.606344	0.607949	0.610339	0.612768	0.615092	0.618463	0.620856	0.62571
	4.5	0.560797	0.562084	0.56353	0.564161	0.564841	0.565388	0.56644	0.567082	0.568313	0.569168	0.570046	0.570471	0.571675	0.572214	0.5737	0.574527	0.5749	0.576414	0.576941	0.577803	0.578088	0.579489	0.580329	0.581124	0.582239	0.583574	0.584615	0.585905	0.58681	0.587963	0.589512	0.590601	0.591553	0.592633	0.594192	0.595702	0.597366	0.598198	0.600965	0.602339	0.603772	0.606077	0.608012	0.61054	0.612906	0.61626	0.620535	0.624508
	4	0.557166	0.557805	0.55791	0.559427	0.56082	0.561594	0.562494	0.563345	0.563803	0.56516	0.565345	0.567016	0.568168	0.568743	0.569221	0.570752	0.571662	0.573034	0.573454	0.573992	0.575167	0.576391	0.577113	0.578479	0.57915	0.580054	0.581235	0.58287	0.583585	0.584768	0.586067	0.587202	0.5889	0.589911	0.591589	0.593146	0.594347	0.595513	0.597906	0.598783	0.601485	0.603376	0.605578	0.608185	0.611226	0.614365	0.6187	0.623199
	3.5	0.552384	0.552726	0.553969	0.554425	0.55624	0.557621	0.557173	0.558687	0.559759	0.56041	0.561353	0.562978	0.563335	0.564165	0.5655	0.566793	0.567613	0.568049	0.569555	0.570948	0.570815	0.572456	0.573654	0.574741	0.575777	0.576461	0.577891	0.579579	0.580302	0.581197	0.582601	0.583866	0.585269	0.586627	0.587917	0.590096	0.591367	0.593259	0.594331	0.596642	0.59895	0.601135	0.603731	0.606031	0.608984	0.612545	0.616492	0.621972
	3	0.54726	0.54871	0.549015	0.549911	0.551613	0.552303	0.553396	0.554395	0.555165	0.556371	0.556687	0.558384	0.558481	0.560404	0.561579	0.5626	0.56351	0.564376	0.565714	0.566155	0.566934	0.568585	0.569549	0.571019	0.572022	0.573683	0.574905	0.575298	0.576798	0.57833	0.579158	0.580517	0.582045	0.583963	0.584616	0.586212	0.58846	0.590822	0.591698	0.593988	0.596	0.598642	0.601053	0.603149	0.606403	0.610114	0.614175	0.619949
	2.5	0.541953	0.542815	0.544153	0.544796	0.546162	0.547595	0.548494	0.54934	0.549696	0.551212	0.552697	0.553022	0.554388	0.554786	0.556471	0.557568	0.55843	0.559191	0.560678	0.562098	0.563786	0.564315	0.565533	0.566446	0.567757	0.56865	0.570034	0.571741	0.572542	0.57386	0.575415	0.576762	0.577829	0.579816	0.581708	0.582927	0.585683	0.587356	0.588697	0.590975	0.593275	0.5955	0.598196	0.600205	0.603656	0.607916	0.61218	0.617876
	2	0.535753	0.537308	0.538136	0.539203	0.540303	0.541105	0.542619	0.543855	0.544615	0.546095	0.546803	0.547344	0.548951	0.550217	0.55131	0.551972	0.553339	0.554995	0.556384	0.556597	0.558404	0.558798	0.560318	0.562583	0.562821	0.564099	0.565905	0.568009	0.568662	0.56952	0.571389	0.573037	0.574082	0.576189	0.578144	0.579994	0.581811	0.583525	0.584948	0.586931	0.59015	0.592098	0.5946	0.598435	0.601029	0.604656	0.60961	0.615553
	1.5	0.529745	0.530661	0.531614	0.53297	0.534646	0.535114	0.536436	0.537653	0.538645	0.539495	0.541314	0.541743	0.542625	0.54468	0.545675	0.546499	0.548093	0.549152	0.550138	0.551857	0.55303	0.555254	0.555614	0.557015	0.558302	0.559365	0.560359	0.56211	0.563485	0.565598	0.567153	0.568732	0.569684	0.571569	0.572976	0.574793	0.576846	0.579882	0.581135	0.583974	0.585741	0.589173	0.591725	0.594721	0.598591	0.603037	0.607003	0.612874
	1	0.521885	0.523077	0.524701	0.525753	0.526938	0.528293	0.529778	0.530413	0.532316	0.532914	0.53396	0.535322	0.53686	0.537743	0.539288	0.539848	0.541864	0.542033	0.544545	0.545393	0.546961	0.547846	0.550009	0.550971	0.552604	0.553307	0.555543	0.557532	0.558887	0.561006	0.56229	0.563043	0.56549	0.566965	0.569279	0.571012	0.57261	0.57499	0.57789	0.579702	0.58221	0.58489	0.588481	0.591103	0.59463	0.599659	0.604412	0.610979
	0.5	0.514716	0.515769	0.515952	0.517913	0.51897	0.520095	0.521228	0.523684	0.524701	0.525371	0.52769	0.527627	0.52969	0.531122	0.53208	0.533039	0.534431	0.536275	0.537439	0.538867	0.540802	0.541918	0.542836	0.545064	0.546398	0.547767	0.549246	0.550427	0.55275	0.553918	0.556373	0.557886	0.559902	0.561431	0.564308	0.565506	0.567817	0.570376	0.57243	0.574749	0.578331	0.58117	0.58397	0.587275	0.590959	0.596021	0.601485	0.608452
	0	0.504423	0.506703	0.5083	0.509177	0.510144	0.511922	0.513483	0.514915	0.516442	0.517898	0.519096	0.520236	0.520761	0.522933	0.523763	0.525202	0.527118	0.528265	0.530373	0.532234	0.533357	0.534898	0.535633	0.537715	0.539475	0.540779	0.54231	0.544225	0.545441	0.54784	0.550177	0.551832	0.554024	0.555509	0.558637	0.560004	0.563102	0.564873	0.567868	0.570212	0.573364	0.575812	0.579272	0.583034	0.587285	0.59288	0.597918	0.605405
	-0.5	0.494447	0.495948	0.496568	0.498511	0.500499	0.501136	0.504095	0.505051	0.506957	0.507348	0.509236	0.510278	0.512116	0.51323	0.516122	0.517581	0.518466	0.519293	0.522295	0.52337	0.525096	0.526216	0.528791	0.529566	0.53174	0.533418	0.535862	0.537449	0.53928	0.541602	0.543491	0.544343	0.546821	0.5491	0.551548	0.554242	0.55486	0.558707	0.56207	0.564243	0.567314	0.571313	0.575044	0.579107	0.583311	0.588937	0.594501	0.602677
	-1	0.482294	0.48365	0.485654	0.488371	0.48848	0.49099	0.492064	0.493347	0.4951	0.496749	0.49786	0.499804	0.502095	0.504019	0.504883	0.50682	0.508637	0.509736	0.513501	0.512837	0.516009	0.519381	0.519654	0.520267	0.523668	0.526313	0.527352	0.528508	0.530694	0.534063	0.536016	0.537104	0.539525	0.540411	0.544691	0.546797	0.54951	0.552942	0.555006	0.558146	0.561553	0.564985	0.569584	0.57454	0.579727	0.585961	0.591674	0.600203
	-1.5	0.472309	0.473509	0.47407	0.473956	0.479144	0.478486	0.481994	0.483388	0.484841	0.487026	0.486667	0.489763	0.493045	0.492452	0.49318	0.493943	0.502665	0.503929	0.501815	0.506111	0.505628	0.507867	0.514535	0.51337	0.513834	0.516224	0.518112	0.521566	0.521844	0.526391	0.528426	0.529978	0.532862	0.536017	0.537408	0.54172	0.544478	0.548951	0.550559	0.552166	0.558197	0.563027	0.567257	0.571575	0.576939	0.585715	0.592274	0.600539
	-2	0.463847	0.46991	0.466359	0.467726	0.474034	0.471877	0.477636	0.474412	0.479172	0.478647	0.485912	0.485887	0.488649	0.492782	0.488723	0.492135	0.48769	0.493485	0.494639	0.496488	0.498876	0.501342	0.500789	0.500458	0.508566	0.508552	0.506305	0.506128	0.515276	0.514396	0.517032	0.523747	0.525445	0.526505	0.524155	0.529256	0.535003	0.539785	0.54008	0.539967	0.545694	0.547745	0.546231	0.558884	0.566133	0.56752	0.573292	0.584582
	-2.5	0.468146	0.473961	0.46208	0.47047	0.478304	0.481892	0.478451	0.479802	0.482664	0.477588	0.484308	0.487285	0.490653	0.481492	0.488599	0.481701	0.489819	0.485203	0.495218	0.491321	0.492234	0.493101	0.491881	0.499621	0.499762	0.500216	0.50245	0.503385	0.504625	0.511393	0.510301	0.505056	0.508147	0.51225	0.512901	0.518763	0.514799	0.521747	0.517148	0.52545	0.519966	0.534017	0.530245	0.529837	0.540947	0.540829	0.543714	0.544632
	-3	0.480708	0.47375	0.476083	0.479246	0.480613	0.479344	0.474181	0.475521	0.477262	0.482973	0.484694	0.481065	0.48994	0.491442	0.48579	0.486299	0.487894	0.493488	0.483322	0.495152	0.481932	0.49104	0.496885	0.493025	0.495104	0.497842	0.501721	0.497037	0.501036	0.497361	0.498617	0.499418	0.500131	0.502188	0.507998	0.501001	0.508403	0.499596	0.506984	0.510037	0.507615	0.504984	0.510483	0.510567	0.518992	0.529381	0.519278	0.529601
	-3.5	0.483366	0.483862	0.485242	0.490765	0.484007	0.487777	0.490523	0.482525	0.493365	0.496003	0.488132	0.493447	0.495454	0.494672	0.494722	0.493174	0.487932	0.49205	0.493399	0.503307	0.493633	0.487074	0.485453	0.497531	0.489601	0.493991	0.499005	0.499538	0.496992	0.493531	0.508699	0.498046	0.494748	0.502537	0.501675	0.505784	0.502187	0.500185	0.513505	0.502245	0.508137	0.500675	0.511799	0.51223	0.507318	0.515601	0.511231	0.516199
	-4	0.495023	0.501111	0.492353	0.49818	0.495849	0.50137	0.498744	0.495823	0.495751	0.493542	0.494646	0.496746	0.488968	0.499328	0.496452	0.493433	0.491013	0.502085	0.496855	0.494661	0.503438	0.492562	0.495007	0.495879	0.504037	0.498142	0.500679	0.498849	0.510579	0.494822	0.487789	0.500182	0.498294	0.497476	0.503723	0.503915	0.499175	0.498846	0.498653	0.503264	0.503926	0.506975	0.505852	0.515409	0.499719	0.51357	0.513704	0.513138
	-4.5	0.499718	0.501425	0.493403	0.509644	0.502668	0.500541	0.497518	0.498114	0.487581	0.506499	0.505821	0.505586	0.508085	0.49062	0.499199	0.499638	0.504537	0.503067	0.495029	0.501009	0.503749	0.493276	0.497215	0.496851	0.495562	0.505348	0.499902	0.50909	0.50654	0.503708	0.502408	0.502651	0.506432	0.50412	0.50139	0.50105	0.50151	0.494685	0.502409	0.505292	0.505775	0.500852	0.503192	0.506093	0.503609	0.512849	0.505034	0.498022
	-5	0.493686	0.500854	0.501434	0.512499	0.491378	0.496487	0.506108	0.500956	0.500387	0.498023	0.507657	0.510577	0.5088	0.497714	0.497643	0.505622	0.505593	0.49434	0.495752	0.504183	0.497518	0.510337	0.505832	0.511503	0.50134	0.502429	0.497781	0.505312	0.502815	0.500131	0.500715	0.500515	0.504866	0.497791	0.498124	0.510899	0.507498	0.506138	0.497722	0.498711	0.503719	0.503131	0.502633	0.505938	0.509312	0.513553	0.50773	0.507908
	-5.5	0.503629	0.503689	0.504154	0.501366	0.511431	0.509467	0.510915	0.500442	0.506533	0.505945	0.509817	0.499971	0.505754	0.50807	0.504708	0.494776	0.497318	0.504973	0.505726	0.510399	0.504085	0.500129	0.501154	0.501866	0.512503	0.507067	0.499986	0.502213	0.506624	0.510796	0.505791	0.505685	0.507333	0.504962	0.509089	0.500111	0.506663	0.503167	0.501153	0.506105	0.501683	0.509572	0.496756	0.496941	0.505312	0.501963	0.508256	0.496569
	-6	0.499792	0.497926	0.503336	0.510165	0.495664	0.504172	0.505016	0.503567	0.499417	0.507053	0.503303	0.507417	0.506901	0.502614	0.499459	0.498973	0.501576	0.508216	0.5106	0.50677	0.502293	0.506494	0.502358	0.512871	0.493969	0.496418	0.502477	0.50825	0.505546	0.505137	0.510347	0.497299	0.51371	0.515241	0.499678	0.502631	0.509616	0.50698	0.494904	0.519355	0.501879	0.502462	0.49604	0.511356	0.500864	0.506168	0.508858	0.501622
	-6.5	0.506303	0.504918	0.498997	0.498998	0.50298	0.50976	0.498693	0.496718	0.503032	0.501637	0.51029	0.513231	0.500587	0.50681	0.498777	0.503451	0.502496	0.500764	0.507847	0.506532	0.505415	0.499767	0.500737	0.504916	0.499949	0.506594	0.514383	0.50224	0.50897	0.507127	0.500581	0.511679	0.506502	0.498927	0.508653	0.505818	0.504022	0.504608	0.501392	0.503572	0.508013	0.502063	0.507246	0.510492	0.506951	0.504306	0.510956	0.497787
	-7	0.502741	0.509179	0.505838	0.505439	0.503911	0.51255	0.508553	0.506997	0.512888	0.501948	0.516434	0.504394	0.508638	0.5023	0.508403	0.505681	0.500952	0.505292	0.499999	0.501199	0.50412	0.504676	0.513462	0.497335	0.505147	0.513546	0.503611	0.506111	0.505409	0.495054	0.51042	0.504575	0.507184	0.508848	0.506281	0.503978	0.499745	0.50262	0.504683	0.501801	0.513347	0.513895	0.513073	0.504739	0.500658	0.512694	0.500885	0.503204
	-7.5	0.509863	0.51066	0.503004	0.50477	0.498795	0.502953	0.514715	0.504084	0.506484	0.50895	0.510532	0.506239	0.49955	0.503369	0.498418	0.503725	0.502093	0.505304	0.509329	0.513131	0.504749	0.500184	0.513321	0.512037	0.503846	0.505698	0.506486	0.499275	0.512991	0.507083	0.507674	0.510902	0.508316	0.50193	0.495619	0.509976	0.502924	0.514217	0.497226	0.505664	0.508058	0.499413	0.514023	0.501982	0.503185	0.508394	0.506154	0.500579
	-8	0.499559	0.514344	0.502842	0.50699	0.502658	0.515099	0.504617	0.506201	0.498661	0.500254	0.499855	0.51664	0.497788	0.512642	0.504521	0.498385	0.50925	0.504112	0.49788	0.496602	0.50153	0.503007	0.50274	0.502909	0.507328	0.501644	0.508185	0.494716	0.504235	0.498402	0.507673	0.503548	0.501052	0.504019	0.500161	0.507193	0.507374	0.508667	0.500142	0.495727	0.502744	0.513506	0.509254	0.50718	0.506589	0.50461	0.498763	0.494641
	-8.5	0.504123	0.515395	0.502728	0.507672	0.50975	0.493121	0.497484	0.496878	0.507473	0.507375	0.497897	0.510834	0.508062	0.507971	0.500848	0.503318	0.50203	0.503035	0.50508	0.506021	0.497376	0.512724	0.509647	0.500854	0.502431	0.502329	0.497697	0.512842	0.505617	0.501257	0.500556	0.508562	0.504345	0.504506	0.510635	0.507999	0.505298	0.501939	0.498962	0.508566	0.502042	0.494309	0.505005	0.502028	0.500248	0.50489	0.499058	0.511341
	-9	0.509555	0.503324	0.503118	0.504407	0.503418	0.512029	0.506881	0.512523	0.505798	0.511438	0.506482	0.502841	0.496785	0.514506	0.501739	0.500846	0.498861	0.502528	0.50204	0.502533	0.503909	0.506884	0.505095	0.50728	0.505991	0.492435	0.513119	0.507573	0.511344	0.500147	0.502031	0.509955	0.509061	0.503129	0.504307	0.504604	0.515208	0.506681	0.50975	0.503616	0.50778	0.502324	0.507967	0.50411	0.509455	0.496883	0.50797	0.499454
	-9.5	0.502033	0.49995	0.504901	0.506534	0.50213	0.507277	0.507575	0.504308	0.506485	0.508863	0.495299	0.504908	0.499657	0.50391	0.504108	0.50005	0.501731	0.501832	0.503328	0.502032	0.501238	0.503814	0.507489	0.502621	0.511732	0.49698	0.504603	0.511433	0.499554	0.504705	0.51589	0.503314	0.504406	0.51074	0.510445	0.50391	0.512532	0.506385	0.502417	0.504604	0.502029	0.499853	0.504503	0.519354	0.504703	0.508862	0.500018	0.504308
	-10	0.495991	0.503019	0.503513	0.499256	0.503912	0.49778	0.509555	0.501832	0.505593	0.505296	0.507079	0.509354	0.507077	0.501536	0.503119	0.506197	0.512625	0.500939	0.510544	0.507572	0.51015	0.507773	0.503614	0.513217	0.505396	0.497673	0.500538	0.507079	0.504307	0.504208	0.512425	0.506881	0.513316	0.502129	0.50797	0.50946	0.504208	0.506485	0.501041	0.502228	0.509653	0.504208	0.505989	0.500644	0.500448	0.508762	0.504109	0.50599
C	Simulation (times)	1	2	3	4	5	6	7	8	9	10	11	12	13	14	15	16	17	18	19	20	21	22	23	24	25	26	27	28	29	30	31	32	33	34	35	36	37	38	39	40	41	42	43	44	45	46	47	48
point a	left	0.11	0.07	0.1	0.12	0.09	0.07	0.09	0.08	0.1	0.09	0.13	0.08	0.09	0.08	0.1	0.08	0.08	0.11	0.09	0.09	0.08	0.08	0.1	0.09	0.07	0.08	0.1	0.11	0.09	0.11	0.09	0.09	0.08	0.08	0.09	0.09	0.08	0.09	0.11	0.08	0.08	0.09	0.08	0.1	0.08	0.12	0.1	0.07
	right	0.89	0.93	0.9	0.88	0.91	0.93	0.91	0.92	0.9	0.91	0.87	0.92	0.91	0.92	0.9	0.92	0.92	0.89	0.91	0.91	0.92	0.92	0.9	0.91	0.93	0.92	0.9	0.89	0.91	0.89	0.91	0.91	0.92	0.92	0.91	0.91	0.92	0.91	0.89	0.92	0.92	0.91	0.92	0.9	0.92	0.88	0.9	0.93
point b	left	0.23	0.17	0.11	0.11	0.1	0.07	0.05	0.09	0.08	0.18	0.07	0.11	0.07	0.07	0.07	0.14	0.19	0.18	0.11	0.08	0.05	0.13	0.05	0.03	0.11	0.05	0.11	0.14	0.1	0.1	0.1	0.06	0.04	0.12	0.1	0.09	0.06	0.05	0.09	0.08	0.15	0.08	0.07	0.13	0.06	0.12	0.18	0.07
	right	0.77	0.83	0.89	0.89	0.9	0.93	0.95	0.91	0.92	0.82	0.93	0.89	0.93	0.93	0.93	0.86	0.81	0.82	0.89	0.92	0.95	0.87	0.95	0.97	0.89	0.95	0.89	0.86	0.9	0.9	0.9	0.94	0.96	0.88	0.9	0.91	0.94	0.95	0.91	0.92	0.85	0.92	0.93	0.87	0.94	0.88	0.82	0.93
point c left	left	0.99	0.99	0.99	0.99	0.99	0.99	0.99	0.99	0.99	0.99	0.99	0.99	0.99	0.99	0.99	0.99	0.99	0.99	0.99	0.99	0.99	0.99	0.99	0.99	0.99	0.99	0.99	0.99	0.99	0.99	0.99	0.99	0.99	0.99	0.99	0.99	0.99	0.99	0.99	0.99	0.99	0.99	0.99	0.99	0.99	0.99	0.99	0.99
	right	0.01	0.01	0.01	0.01	0.01	0.01	0.01	0.01	0.01	0.01	0.01	0.01	0.01	0.01	0.01	0.01	0.01	0.01	0.01	0.01	0.01	0.01	0.01	0.01	0.01	0.01	0.01	0.01	0.01	0.01	0.01	0.01	0.01	0.01	0.01	0.01	0.01	0.01	0.01	0.01	0.01	0.01	0.01	0.01	0.01	0.01	0.01	0.01
point c right	left	0	0	0	0	0	0	0	0	0	0	0	0	0	0	0	0	0	0	0	0	0	0	0	0	0	0	0	0	0	0	0	0	0	0	0	0	0	0	0	0	0	0	0	0	0	0	0	0
	right	1	1	1	1	1	1	1	1	1	1	1	1	1	1	1	1	1	1	1	1	1	1	1	1	1	1	1	1	1	1	1	1	1	1	1	1	1	1	1	1	1	1	1	1	1	1	1	1
[truncated: 952 more columns]

## Sheet: fig3E to F 
E
		0.5	0.51	0.52	0.53	0.54	0.55	0.56	0.57	0.58	0.59	0.6	0.61	0.62	0.63	0.64	0.65	0.66	0.67	0.68	0.69	0.7	0.71	0.72	0.73	0.74	0.75	0.76	0.77	0.78	0.79	0.8	0.81	0.82	0.83	0.84	0.85	0.86	0.87	0.88	0.89	0.9	0.91	0.92	0.93	0.94	0.95	0.96	0.97
	10	0.427724	0.42862	0.42928	0.429173	0.429955	0.430789	0.430643	0.431803	0.432252	0.432359	0.43307	0.434051	0.434619	0.435151	0.435893	0.43624	0.436905	0.437651	0.438007	0.438244	0.439419	0.439928	0.440538	0.441842	0.441905	0.442971	0.443639	0.444645	0.445202	0.446094	0.44708	0.448273	0.448532	0.450103	0.450695	0.451889	0.452844	0.4542	0.455784	0.457576	0.459325	0.460768	0.462823	0.465221	0.467136	0.470042	0.473739	0.478646
	9.5	0.429708	0.430539	0.43051	0.43139	0.431375	0.432464	0.433033	0.433865	0.434358	0.434381	0.435356	0.436257	0.436436	0.437191	0.437775	0.438159	0.438905	0.439393	0.440509	0.440391	0.441219	0.442146	0.443015	0.443555	0.444244	0.444774	0.446126	0.446729	0.447816	0.448608	0.449188	0.45036	0.451317	0.452152	0.453347	0.454888	0.455869	0.457498	0.458336	0.46022	0.461497	0.463662	0.465887	0.467908	0.470177	0.473666	0.477211	0.482769
	9	0.431621	0.431905	0.43288	0.43355	0.434212	0.434664	0.435007	0.436037	0.436236	0.436705	0.437681	0.43833	0.438684	0.43896	0.439734	0.440811	0.441001	0.442089	0.44239	0.443315	0.443772	0.444799	0.445238	0.445648	0.446992	0.447666	0.448319	0.449159	0.449959	0.450584	0.451563	0.453031	0.454219	0.455024	0.456017	0.457284	0.458666	0.460078	0.461138	0.463484	0.464433	0.466774	0.468468	0.471238	0.474026	0.476657	0.481616	0.486465
	8.5	0.433949	0.434563	0.434835	0.435294	0.435824	0.437095	0.437928	0.438013	0.437888	0.438979	0.439793	0.44083	0.441256	0.441421	0.442039	0.44308	0.44383	0.444455	0.444958	0.445065	0.446413	0.447205	0.447585	0.448861	0.449807	0.449974	0.451298	0.451753	0.452407	0.453715	0.45479	0.455498	0.456948	0.458229	0.458538	0.460736	0.461682	0.462953	0.46437	0.466229	0.46819	0.469397	0.472011	0.475014	0.476906	0.480241	0.484764	0.489942
	8	0.435935	0.436643	0.437212	0.437888	0.438676	0.438546	0.439605	0.439894	0.441205	0.441318	0.44177	0.442846	0.443312	0.444321	0.444427	0.445165	0.445609	0.446589	0.447533	0.448282	0.449012	0.449428	0.45019	0.45178	0.451689	0.452699	0.453811	0.454187	0.455605	0.457032	0.457994	0.458997	0.460148	0.460922	0.462163	0.463159	0.464795	0.466463	0.467485	0.46959	0.471148	0.472662	0.475663	0.477947	0.481003	0.484691	0.488252	0.493748
	7.5	0.438479	0.438524	0.439596	0.439889	0.440341	0.44149	0.442271	0.443006	0.443341	0.444417	0.444717	0.445203	0.446243	0.446728	0.447747	0.448191	0.448746	0.449527	0.450063	0.451199	0.451917	0.453199	0.453632	0.45438	0.454814	0.456159	0.456422	0.457858	0.458486	0.459822	0.461218	0.462054	0.463112	0.464591	0.46512	0.466679	0.468924	0.46976	0.471553	0.473203	0.474938	0.476715	0.479635	0.481886	0.484693	0.48781	0.492733	0.498319
	7	0.440534	0.441232	0.441794	0.442679	0.443203	0.443612	0.444604	0.44531	0.44585	0.446515	0.446729	0.447916	0.448564	0.449441	0.450515	0.450845	0.451585	0.452287	0.453113	0.453789	0.455178	0.455892	0.456016	0.45731	0.45774	0.459228	0.460419	0.460938	0.462009	0.462642	0.463772	0.465718	0.465796	0.468376	0.468896	0.470363	0.471791	0.473383	0.474675	0.476415	0.478269	0.480288	0.483462	0.485935	0.488606	0.492184	0.496929	0.503085
	6.5	0.443442	0.444346	0.44503	0.445293	0.445716	0.446799	0.44693	0.448521	0.448896	0.449818	0.450282	0.450766	0.451679	0.452428	0.453096	0.454176	0.454506	0.45535	0.456335	0.457515	0.45772	0.458482	0.459866	0.460239	0.461595	0.462527	0.463419	0.464592	0.465302	0.466283	0.467433	0.468957	0.470007	0.47112	0.472176	0.474009	0.475369	0.477133	0.479127	0.480753	0.482948	0.484588	0.48753	0.490121	0.492901	0.497587	0.501794	0.507711
	6	0.44632	0.446936	0.447352	0.448705	0.448961	0.449438	0.450414	0.451511	0.452075	0.452464	0.453116	0.454022	0.454847	0.455427	0.456619	0.456776	0.457589	0.45895	0.458929	0.460435	0.461542	0.461835	0.463735	0.463518	0.464941	0.466275	0.466802	0.467705	0.469123	0.470284	0.470991	0.472071	0.47392	0.475064	0.476825	0.478176	0.479835	0.481362	0.482913	0.484633	0.487174	0.489352	0.491502	0.494498	0.498208	0.501785	0.506566	0.513187
	5.5	0.449609	0.449758	0.450487	0.451099	0.452286	0.45302	0.453578	0.454319	0.455507	0.455913	0.456637	0.457329	0.45775	0.459077	0.459945	0.460527	0.461926	0.461443	0.463339	0.464357	0.464385	0.465718	0.46699	0.46743	0.46867	0.469752	0.47057	0.471757	0.473062	0.474128	0.475284	0.475974	0.478058	0.478557	0.481109	0.482238	0.483855	0.485274	0.487519	0.489427	0.491615	0.493611	0.496546	0.499394	0.503142	0.507489	0.511475	0.517839
	5	0.452508	0.453104	0.453581	0.45469	0.455935	0.456066	0.457004	0.458174	0.458524	0.458783	0.460586	0.460871	0.461773	0.462331	0.462892	0.464412	0.464307	0.465665	0.46676	0.467737	0.468046	0.469781	0.470804	0.471543	0.472294	0.473511	0.475099	0.475786	0.476906	0.478433	0.479086	0.480957	0.482305	0.483326	0.484826	0.486354	0.487909	0.48987	0.492022	0.49345	0.4954	0.499285	0.501438	0.504531	0.508251	0.512849	0.517958	0.524893
	4.5	0.456417	0.456439	0.457532	0.458098	0.459158	0.460374	0.460478	0.461903	0.46237	0.462882	0.464003	0.464914	0.465355	0.466063	0.466981	0.468253	0.468367	0.469594	0.47103	0.471782	0.473554	0.473529	0.474455	0.476135	0.47697	0.478275	0.479157	0.479905	0.48163	0.482825	0.484334	0.48546	0.486325	0.488266	0.490132	0.49128	0.49297	0.494842	0.497317	0.499734	0.501329	0.504162	0.506897	0.509856	0.513924	0.518633	0.524704	0.531436
	4	0.459515	0.460925	0.461186	0.461504	0.463691	0.463793	0.464488	0.465614	0.466267	0.467372	0.46867	0.468651	0.470067	0.469835	0.471878	0.471915	0.473255	0.474132	0.475344	0.475878	0.477481	0.478361	0.47942	0.480085	0.481067	0.483428	0.484503	0.484926	0.486315	0.487384	0.489013	0.489964	0.492214	0.493711	0.494617	0.496598	0.49911	0.500293	0.502986	0.504786	0.507368	0.509774	0.513076	0.516469	0.520767	0.525458	0.53089	0.537178
	3.5	0.46314	0.464468	0.465113	0.466008	0.467351	0.467957	0.468923	0.469398	0.471	0.471493	0.471797	0.473097	0.474138	0.474569	0.47567	0.47764	0.477831	0.479158	0.479763	0.481114	0.482148	0.483069	0.484396	0.485596	0.486436	0.487575	0.488956	0.49012	0.491042	0.493116	0.494084	0.496132	0.496548	0.49962	0.500359	0.502708	0.504177	0.50626	0.5091	0.511002	0.514062	0.515751	0.519847	0.522745	0.527524	0.531361	0.537977	0.54506
	3	0.46807	0.46927	0.46912	0.470898	0.471838	0.47237	0.473623	0.474422	0.475173	0.475368	0.477302	0.478021	0.479485	0.479847	0.481125	0.482123	0.483629	0.484316	0.485476	0.486256	0.487284	0.488898	0.489351	0.490666	0.491737	0.493065	0.493935	0.496254	0.497475	0.49871	0.500175	0.501733	0.503343	0.504617	0.506527	0.508913	0.509856	0.512962	0.514639	0.517322	0.520209	0.523307	0.52631	0.530692	0.534901	0.538803	0.544722	0.553592
	2.5	0.472829	0.473148	0.474278	0.475821	0.477497	0.477949	0.47811	0.479033	0.480916	0.481377	0.482531	0.482968	0.484715	0.4848	0.487006	0.487444	0.488408	0.490146	0.490962	0.491904	0.493101	0.494477	0.49526	0.496375	0.498326	0.499062	0.500763	0.502033	0.503468	0.504474	0.506395	0.507974	0.510208	0.511369	0.513581	0.515381	0.517567	0.520164	0.522293	0.523904	0.527497	0.530799	0.533845	0.53814	0.541804	0.547601	0.553985	0.561509
	2	0.478178	0.478438	0.479389	0.480554	0.481834	0.482312	0.48379	0.484999	0.486686	0.486921	0.487827	0.48933	0.490489	0.49125	0.492579	0.49301	0.494816	0.495273	0.496344	0.497887	0.499278	0.500481	0.501547	0.503093	0.505241	0.506028	0.507546	0.508638	0.509843	0.511248	0.513909	0.514625	0.515973	0.518998	0.520622	0.523346	0.524997	0.52707	0.530354	0.531786	0.535571	0.53902	0.542302	0.546544	0.550503	0.556847	0.562455	0.57131
	1.5	0.483687	0.483932	0.486253	0.486241	0.488157	0.488731	0.489902	0.491	0.492371	0.49328	0.494294	0.494261	0.497272	0.496558	0.49831	0.50044	0.501053	0.502526	0.502953	0.505106	0.505756	0.507672	0.509506	0.509619	0.511228	0.512329	0.514167	0.515741	0.516048	0.51998	0.521565	0.522905	0.525134	0.525436	0.528407	0.53046	0.533138	0.535421	0.537699	0.540709	0.54395	0.54711	0.551605	0.555371	0.561362	0.567289	0.572734	0.581818
	1	0.489879	0.490522	0.492446	0.493097	0.49339	0.49578	0.497247	0.497989	0.498064	0.499752	0.501122	0.502056	0.50279	0.50399	0.506602	0.507286	0.508599	0.509635	0.510455	0.512757	0.513568	0.515136	0.516163	0.517998	0.519559	0.520214	0.523404	0.523771	0.52545	0.527675	0.529719	0.530889	0.532616	0.536285	0.537236	0.540168	0.541453	0.544452	0.547311	0.550199	0.553751	0.557401	0.561485	0.565464	0.570902	0.577141	0.584919	0.593558
	0.5	0.496794	0.498938	0.499171	0.499758	0.501665	0.502793	0.504207	0.505729	0.506458	0.507992	0.508778	0.509694	0.510546	0.51328	0.513939	0.515055	0.515926	0.517819	0.519	0.520541	0.521915	0.522795	0.524568	0.52581	0.528642	0.530823	0.531698	0.532857	0.535023	0.537026	0.539149	0.540829	0.542792	0.544725	0.547627	0.548821	0.551411	0.554586	0.558899	0.560982	0.564195	0.567697	0.572572	0.577104	0.583244	0.588831	0.597376	0.606429
	0	0.504976	0.505963	0.507888	0.508949	0.510144	0.511733	0.513265	0.51454	0.514966	0.516585	0.517188	0.518835	0.520459	0.521601	0.522847	0.524227	0.52618	0.526516	0.528982	0.530078	0.531115	0.533967	0.535092	0.535577	0.537946	0.539252	0.540325	0.542761	0.544472	0.548062	0.548851	0.551244	0.554345	0.554928	0.559272	0.561273	0.564202	0.566437	0.569023	0.573508	0.576738	0.581151	0.58453	0.590015	0.596481	0.603181	0.611158	0.620475
	-0.5	0.513313	0.515425	0.517044	0.517653	0.51945	0.520455	0.521984	0.523348	0.523876	0.525927	0.526683	0.529744	0.531769	0.531327	0.532896	0.534586	0.536382	0.537179	0.539361	0.540802	0.541832	0.544152	0.545529	0.547914	0.54959	0.552568	0.552146	0.554973	0.557362	0.558419	0.5619	0.563481	0.565691	0.568758	0.571459	0.574874	0.577491	0.579723	0.58319	0.588083	0.592033	0.595672	0.599811	0.606905	0.611019	0.617868	0.627227	0.638525
	-1	0.524155	0.526313	0.526223	0.528451	0.529955	0.531124	0.53333	0.533633	0.536352	0.536784	0.538667	0.540815	0.541779	0.543657	0.54569	0.546696	0.547724	0.549677	0.551967	0.553481	0.555517	0.557326	0.559619	0.560847	0.564603	0.565109	0.56833	0.570485	0.574351	0.573811	0.577586	0.580182	0.582523	0.584646	0.585765	0.590786	0.593541	0.598087	0.600369	0.604616	0.608586	0.613764	0.620015	0.624264	0.631011	0.639151	0.648648	0.659315
	-1.5	0.5343	0.535443	0.53901	0.536855	0.537792	0.540452	0.543948	0.545882	0.545468	0.549561	0.551858	0.55139	0.553983	0.553335	0.557687	0.560852	0.560598	0.560535	0.562377	0.563795	0.56639	0.569502	0.568252	0.573842	0.576145	0.580067	0.579431	0.583365	0.586523	0.584062	0.588362	0.590739	0.590188	0.599403	0.599135	0.605816	0.607988	0.612381	0.613321	0.61759	0.624686	0.624095	0.63437	0.639053	0.64591	0.655503	0.659927	0.672748
	-2	0.539709	0.533684	0.540236	0.542769	0.550947	0.543656	0.550317	0.544162	0.551243	0.551802	0.54848	0.550303	0.551925	0.557174	0.554914	0.556985	0.558795	0.55984	0.567237	0.562403	0.566703	0.570131	0.574694	0.568992	0.572822	0.579249	0.572751	0.577697	0.584586	0.58275	0.589979	0.585002	0.588301	0.592583	0.593347	0.59641	0.601598	0.603847	0.604538	0.607924	0.615246	0.615159	0.61969	0.624513	0.630646	0.633356	0.642857	0.649175
	-2.5	0.53623	0.537642	0.532883	0.536968	0.539784	0.532337	0.538868	0.539549	0.539185	0.540064	0.545682	0.54397	0.5403	0.537966	0.546107	0.547609	0.546891	0.548715	0.553942	0.554059	0.548786	0.554522	0.559944	0.552624	0.561945	0.559637	0.556761	0.565373	0.555162	0.563938	0.56513	0.560654	0.571236	0.571058	0.576775	0.564856	0.574695	0.575882	0.570247	0.575474	0.584782	0.576753	0.581936	0.592775	0.589414	0.591296	0.598037	0.612022
	-3	0.534032	0.525636	0.524406	0.537387	0.526855	0.521563	0.522313	0.522264	0.529812	0.537929	0.539941	0.521872	0.535214	0.535633	0.535128	0.532519	0.536823	0.532907	0.539911	0.537134	0.533211	0.53892	0.538741	0.540166	0.54142	0.550664	0.543519	0.544828	0.555157	0.541981	0.549092	0.54686	0.548611	0.55069	0.541355	0.54375	0.545535	0.549879	0.553293	0.546229	0.559854	0.550425	0.565675	0.56026	0.568556	0.554984	0.560165	0.56028
	-3.5	0.527551	0.522203	0.517221	0.520046	0.525182	0.524451	0.534347	0.519065	0.524325	0.516097	0.52339	0.526155	0.524182	0.523278	0.524437	0.527634	0.527442	0.530342	0.521461	0.524865	0.530312	0.524326	0.524253	0.529688	0.529602	0.529993	0.526313	0.536442	0.528987	0.534554	0.529774	0.533795	0.527781	0.524599	0.531431	0.530345	0.53107	0.53745	0.536271	0.537856	0.537236	0.540389	0.542567	0.533519	0.534033	0.536664	0.539798	0.535162
	-4	0.51196	0.514815	0.514635	0.517012	0.507095	0.507885	0.509384	0.522045	0.522455	0.522038	0.507071	0.517592	0.515885	0.516397	0.515039	0.515437	0.512094	0.520775	0.527836	0.517917	0.511623	0.512657	0.522479	0.522204	0.510891	0.518741	0.509797	0.524739	0.521373	0.511497	0.517246	0.523377	0.526103	0.516296	0.519705	0.526779	0.520893	0.525034	0.523762	0.517624	0.513002	0.528376	0.521934	0.519791	0.516692	0.5247	0.523472	0.519947
	-4.5	0.515553	0.518693	0.519354	0.511085	0.509165	0.51248	0.504356	0.503726	0.514854	0.502783	0.515294	0.510718	0.508353	0.510812	0.508014	0.505212	0.506932	0.507783	0.521109	0.514253	0.498271	0.507937	0.514151	0.5127	0.498066	0.512616	0.514828	0.514664	0.508539	0.519035	0.505194	0.510598	0.511851	0.512409	0.511539	0.513786	0.514135	0.518411	0.520344	0.50858	0.514007	0.513337	0.514782	0.510312	0.522115	0.511715	0.507846	0.506426
	-5	0.504427	0.500971	0.507498	0.506074	0.505482	0.499024	0.505927	0.513743	0.5007	0.514765	0.511009	0.500611	0.500328	0.506127	0.510798	0.51016	0.50796	0.498437	0.512672	0.505675	0.505878	0.509801	0.51372	0.516787	0.505626	0.499973	0.501499	0.498897	0.509237	0.504927	0.511913	0.506035	0.511531	0.510659	0.507024	0.497893	0.513489	0.512918	0.508384	0.501999	0.5096	0.507671	0.50861	0.509619	0.503698	0.506955	0.516302	0.510511
	-5.5	0.508953	0.502357	0.487272	0.514145	0.502515	0.507115	0.506772	0.51335	0.50822	0.507515	0.504789	0.511375	0.51419	0.486885	0.509348	0.510585	0.5165	0.505101	0.507816	0.504365	0.511125	0.509538	0.502858	0.504919	0.50229	0.494986	0.51027	0.506512	0.504994	0.49853	0.503716	0.505508	0.507036	0.50201	0.504446	0.506357	0.509053	0.511242	0.506129	0.509964	0.507248	0.504786	0.509412	0.503442	0.510472	0.502698	0.50806	0.509018
	-6	0.505861	0.497961	0.509631	0.501547	0.50798	0.507109	0.514694	0.498748	0.49968	0.508099	0.508435	0.501713	0.506135	0.500514	0.504729	0.506434	0.505901	0.513221	0.511625	0.509468	0.499275	0.50096	0.511281	0.503135	0.513753	0.512134	0.496583	0.505264	0.509401	0.512326	0.508767	0.494073	0.502378	0.505999	0.516567	0.505719	0.508096	0.506946	0.512125	0.503556	0.503208	0.504296	0.508645	0.507555	0.502802	0.506878	0.508023	0.503662
	-6.5	0.503647	0.50397	0.503895	0.503833	0.503226	0.504349	0.503574	0.504019	0.500325	0.520596	0.517798	0.512435	0.503824	0.502779	0.498462	0.49742	0.510055	0.505249	0.50626	0.512326	0.497257	0.501085	0.508432	0.50262	0.504544	0.505426	0.510092	0.513944	0.499622	0.502264	0.508115	0.495709	0.501891	0.505193	0.504501	0.506919	0.510932	0.504861	0.492145	0.504913	0.508349	0.499123	0.500875	0.507373	0.504157	0.499458	0.507137	0.503387
	-7	0.498147	0.504041	0.498195	0.502362	0.500348	0.499256	0.500248	0.500784	0.500725	0.502556	0.507113	0.500605	0.507836	0.511783	0.504031	0.499602	0.505303	0.506925	0.504441	0.509724	0.511057	0.498014	0.517012	0.508807	0.504581	0.502252	0.505962	0.508571	0.506712	0.500934	0.506117	0.504514	0.499766	0.505138	0.503151	0.509535	0.513569	0.5061	0.506348	0.500763	0.500683	0.507329	0.495549	0.507153	0.504176	0.507029	0.500159	0.507458
	-7.5	0.503659	0.50501	0.50883	0.509251	0.509153	0.508156	0.501713	0.498358	0.503505	0.521022	0.502728	0.510157	0.503061	0.501399	0.503892	0.502988	0.509324	0.508684	0.495889	0.504451	0.509453	0.511215	0.517828	0.502217	0.506371	0.503991	0.510402	0.512007	0.500414	0.503904	0.510137	0.499409	0.499734	0.50743	0.500522	0.503495	0.502965	0.507471	0.499628	0.506423	0.487978	0.511532	0.506455	0.502232	0.508459	0.505541	0.500354	0.513815
	-8	0.499456	0.504801	0.503224	0.498566	0.505397	0.504084	0.512706	0.500451	0.509334	0.500739	0.500329	0.513126	0.49856	0.503809	0.509456	0.504995	0.50179	0.500335	0.5041	0.498256	0.503325	0.509765	0.507863	0.506373	0.502524	0.5043	0.510135	0.506874	0.498452	0.509552	0.499157	0.506001	0.504993	0.505972	0.502632	0.510915	0.512615	0.500144	0.508054	0.504603	0.501539	0.508159	0.507761	0.505191	0.511629	0.501626	0.502206	0.504401
	-8.5	0.502617	0.506182	0.501531	0.510631	0.494905	0.499356	0.504008	0.493022	0.510537	0.499062	0.500262	0.511532	0.507175	0.502724	0.509664	0.503503	0.505193	0.508857	0.502713	0.503295	0.500738	0.503016	0.50213	0.510147	0.501521	0.513714	0.511437	0.501145	0.50184	0.506684	0.505298	0.503315	0.505697	0.507661	0.509848	0.50272	0.500548	0.507567	0.502815	0.511339	0.50955	0.511632	0.508662	0.50391	0.499556	0.503905	0.510143	0.506971
	-9	0.504198	0.504308	0.506289	0.498965	0.503126	0.509261	0.504509	0.499558	0.504603	0.507082	0.506286	0.501138	0.499042	0.505206	0.50599	0.50399	0.508264	0.496278	0.507079	0.511533	0.504502	0.502036	0.506287	0.509058	0.497676	0.503221	0.500247	0.507076	0.506687	0.499165	0.503117	0.50193	0.501832	0.514306	0.506192	0.509548	0.496784	0.495002	0.511334	0.502117	0.505703	0.515495	0.506186	0.502724	0.504109	0.504406	0.50629	0.506089
	-9.5	0.502329	0.505101	0.514505	0.505587	0.503714	0.506783	0.507873	0.505595	0.500744	0.517663	0.496288	0.505594	0.510644	0.503119	0.507674	0.512328	0.508267	0.506972	0.508566	0.502525	0.504405	0.511336	0.497474	0.508662	0.500446	0.505396	0.512524	0.509653	0.499447	0.499754	0.498267	0.503606	0.494806	0.500645	0.50302	0.501734	0.50995	0.510348	0.517672	0.513215	0.504005	0.501039	0.505894	0.506883	0.498169	0.510049	0.50163	0.496588
	-10	0.504802	0.498466	0.500842	0.504606	0.507873	0.499947	0.502623	0.501337	0.502526	0.502326	0.511731	0.498664	0.500941	0.505694	0.499159	0.508564	0.500445	0.511435	0.501236	0.506191	0.511732	0.497279	0.509059	0.499173	0.504406	0.499951	0.504012	0.502026	0.501335	0.495694	0.51094	0.504903	0.505385	0.508861	0.501431	0.507968	0.500247	0.499753	0.503419	0.506385	0.512227	0.502921	0.506683	0.500752	0.507571	0.506584	0.507373	0.509951
F	Simulation (times)	1	2	3	4	5	6	7	8	9	10	11	12	13	14	15	16	17	18	19	20	21	22	23	24	25	26	27	28	29	30	31	32	33	34	35	36	37	38	39	40	41	42	43	44	45	46	47	48
point a	left	0.99	0.03	0.02	0.05	0.02	0.04	0.07	0.03	0.03	0.06	0.04	0.02	0.99	0.99	0.99	0.02	0.02	0.04	0.03	0.04	0.02	0.02	0.05	0.04	0.03	0.02	0.01	0.03	0.04	0.04	0.02	0.03	0.02	0.04	0.03	0.03	0.02	0.02	0.03	0.03	0.05	0.03	0.01	0.03	0.01	0.04	0.01	0.05
	right	0.01	0.97	0.98	0.95	0.98	0.96	0.93	0.97	0.97	0.94	0.96	0.98	0.01	0.01	0.01	0.98	0.98	0.96	0.97	0.96	0.98	0.98	0.95	0.96	0.97	0.98	0.99	0.97	0.96	0.96	0.98	0.97	0.98	0.96	0.97	0.97	0.98	0.98	0.97	0.97	0.95	0.97	0.99	0.97	0.99	0.96	0.99	0.95
point b	left	0.9	0.84	0.87	0.91	0.88	0.89	0.74	0.84	0.73	0.85	0.91	0.95	0.87	0.93	0.89	0.9	0.85	0.86	0.91	0.84	0.93	0.9	0.93	0.8	0.9	0.78	0.87	0.94	0.94	0.83	0.86	0.87	0.94	0.94	0.86	0.98	0.87	0.89	0.93	0.9	0.86	0.83	0.94	0.9	0.88	0.85	0.83	0.86
	right	0.1	0.16	0.13	0.09	0.12	0.11	0.26	0.16	0.27	0.15	0.09	0.05	0.13	0.07	0.11	0.1	0.15	0.14	0.09	0.16	0.07	0.1	0.07	0.2	0.1	0.22	0.13	0.06	0.06	0.17	0.14	0.13	0.06	0.06	0.14	0.02	0.13	0.11	0.07	0.1	0.14	0.17	0.06	0.1	0.12	0.15	0.17	0.14
point c left	left	0.99	0.99	0.99	0.99	0.99	0.99	0.99	0.99	0.99	0.99	0.99	0.99	0.99	0.99	0.99	0.99	0.99	0.99	0.99	0.99	0.99	0.99	0.99	0.99	0.99	0.99	0.99	0.99	0.99	0.99	0.99	0.99	0.99	0.99	0.99	0.99	0.99	0.99	0.99	0.99	0.99	0.99	0.99	0.99	0.99	0.99	0.99	0.99
	right	0.01	0.01	0.01	0.01	0.01	0.01	0.01	0.01	0.01	0.01	0.01	0.01	0.01	0.01	0.01	0.01	0.01	0.01	0.01	0.01	0.01	0.01	0.01	0.01	0.01	0.01	0.01	0.01	0.01	0.01	0.01	0.01	0.01	0.01	0.01	0.01	0.01	0.01	0.01	0.01	0.01	0.01	0.01	0.01	0.01	0.01	0.01	0.01
point c right	left	0	0	0	0	0	0	0	0	0	0	0	0	0	0	0	0	0	0	0	0	0	0	0	0	0	0	0	0	0	0	0	0	0	0	0	0	0	0	0	0	0	0	0	0	0	0	0	0
	right	1	1	1	1	1	1	1	1	1	1	1	1	1	1	1	1	1	1	1	1	1	1	1	1	1	1	1	1	1	1	1	1	1	1	1	1	1	1	1	1	1	1	1	1	1	1	1	1
[truncated: 952 more columns]
