# Supplementary material for: Decoding reward–curiosity conflict in decision-making from irrational behaviors
Source: Nat Comput Sci. 2023 May 15;3(5):418–32. doi: 10.1038/s43588-023-00439-w (PMC10768639; doi:10.1038/s43588-023-00439-w)
Supplement: Supplementary file 7 — Simulation Source Data [file 43588_2023_439_MOESM7_ESM.xlsx]

## Sheet: Read me
	Source data for Fig.5.
	【A】
		The table shows the reward probabilities for the left and right options in the two choice task.
		The values in the row labeled Trials can be plotted on the x-axis, and the values in the rows labeled LEFT and RIGHT can be plotted on the x-axis, respectively, to create a figure for the paper.
	【B】
		The table in "fig5 sheet" consists of three rows from the Action row, the Rewarded or nonrewarded row, and the Probability of selecting left row.
		In the Action row, it is noted whether the rats chose left or right in each trial.
		The rewarded and non-rewarded lines indicate whether the participant was rewarded or not for each trial. If the rat was rewarded, the line is labeled "rewarded"; if not, the line is labeled "non-rewarded".
		The left selection probability row displays the moving average (backward 25-trial moving average) of the left selection probability.
		To take these and create the figures published in the paper, the following steps are required.
		1. First, plot the vertical lines according to the LEFT and RIGHT values in the Action row. In this case, LEFT should be displayed at the top of the figure and RIGHT should be displayed at the bottom of the figure.
		2. Next, adjust the length of the perpendicular tips displayed in step 1 according to the values of the REWARDED and NON-REWARDED lines. In this paper, a long vertical line is displayed when a reward is received, and a short vertical line is displayed when no reward is received.
		3.Finally, the values of the probability of selecting left are plotted.
	【C】
		Each number represents a moving average of the selection probabilities of the left and right options.
	【D】
		The transition of Estimated reward probability (LEFT) can be expressed by plotting the values of the Estimated reward probability (LEFT) rows.
		Use the Standard Deviation line to display the error bars represented by the gray shading in the figure.
	【E】
		The transition of Estimated reward probability (RIGHT) can be expressed by plotting the values of the Estimated reward probability (RIGHT) rows.
		Use the Standard Deviation line to display the error bars represented by the gray shading in the figure.
	【F】
		The confidence (LEFT) can be expressed by plotting the values of the confindece (LEFT) rows.
		Use the Standard Deviation line to display the error bars represented by the gray shading in the figure.
	【G】
		The confidence (RIGHT) can be expressed by plotting the values of the confindece (RIGHT) rows.
		Use the Standard Deviation line to display the error bars represented by the gray shading in the figure.
	【H】
		The intensity of curiosity can be expressed by plotting the values of the intensity of curiosity rows.
		Use the Standard Deviation line to display the error bars represented by the gray shading in the figure.

## Sheet: fig5
A	Trials	1	2	3	4	5	6	7	8	9	10	11	12	13	14	15	16	17	18	19	20	21	22	23	24	25	26	27	28	29	30	31	32	33	34	35	36	37	38	39	40	41	42	43	44	45	46	47	48
	LEFT	0.9	0.9	0.9	0.9	0.9	0.9	0.9	0.9	0.9	0.9	0.9	0.9	0.9	0.9	0.9	0.9	0.9	0.9	0.9	0.9	0.5	0.5	0.5	0.5	0.5	0.5	0.5	0.5	0.5	0.5	0.5	0.5	0.5	0.5	0.5	0.5	0.5	0.5	0.5	0.5	0.5	0.5	0.5	0.5	0.5	0.5	0.5	0.5
	RIGHT	0.5	0.5	0.5	0.5	0.5	0.5	0.5	0.5	0.5	0.5	0.5	0.5	0.5	0.5	0.5	0.5	0.5	0.5	0.5	0.5	0.9	0.9	0.9	0.9	0.9	0.9	0.9	0.9	0.9	0.9	0.9	0.9	0.9	0.9	0.9	0.9	0.9	0.9	0.9	0.9	0.9	0.9	0.9	0.9	0.9	0.9	0.9	0.9
B	Trials	1	2	3	4	5	6	7	8	9	10	11	12	13	14	15	16	17	18	19	20	21	22	23	24	25	26	27	28	29	30	31	32	33	34	35	36	37	38	39	40	41	42	43	44	45	46	47	48
	Action（left or right）	LEFT	LEFT	LEFT	LEFT	LEFT	LEFT	LEFT	LEFT	RIGHT	LEFT	LEFT	RIGHT	RIGHT	LEFT	LEFT	LEFT	RIGHT	LEFT	LEFT	LEFT	RIGHT	LEFT	LEFT	RIGHT	LEFT	LEFT	LEFT	LEFT	LEFT	LEFT	LEFT	LEFT	LEFT	LEFT	LEFT	LEFT	LEFT	LEFT	LEFT	LEFT	LEFT	RIGHT	RIGHT	LEFT	RIGHT	RIGHT	RIGHT	LEFT
	Rewarded or nonrewarded	Rewarded	Rewarded	non Rewarded	Rewarded	Rewarded	Rewarded	Rewarded	non Rewarded	non Rewarded	Rewarded	Rewarded	non Rewarded	non Rewarded	Rewarded	Rewarded	Rewarded	Rewarded	Rewarded	Rewarded	Rewarded	Rewarded	Rewarded	non Rewarded	Rewarded	non Rewarded	Rewarded	non Rewarded	non Rewarded	Rewarded	Rewarded	non Rewarded	Rewarded	non Rewarded	non Rewarded	non Rewarded	non Rewarded	Rewarded	Rewarded	non Rewarded	non Rewarded	non Rewarded	Rewarded	Rewarded	non Rewarded	non Rewarded	Rewarded	Rewarded	Rewarded
	Probability of selecting left	NaN	NaN	NaN	NaN	NaN	NaN	NaN	NaN	NaN	NaN	NaN	NaN	NaN	NaN	NaN	NaN	NaN	NaN	NaN	NaN	NaN	NaN	NaN	NaN	NaN	0.769231	0.769231	0.769231	0.769231	0.769231	0.769231	0.769231	0.769231	0.769231	0.807692	0.807692	0.807692	0.846154	0.884615	0.884615	0.884615	0.846154	0.846154	0.846154	0.807692	0.769231	0.769231	0.769231
C	Trials	1	2	3	4	5	6	7	8	9	10	11	12	13	14	15	16	17	18	19	20	21	22	23	24	25	26	27	28	29	30	31	32	33	34	35	36	37	38	39	40	41	42	43	44	45	46	47	48
	LEFT	NaN	NaN	NaN	NaN	NaN	NaN	NaN	NaN	NaN	NaN	NaN	NaN	NaN	NaN	NaN	NaN	NaN	NaN	NaN	NaN	NaN	NaN	NaN	NaN	NaN	0.769231	0.769231	0.769231	0.769231	0.769231	0.769231	0.769231	0.769231	0.769231	0.807692	0.807692	0.807692	0.846154	0.884615	0.884615	0.884615	0.846154	0.846154	0.846154	0.807692	0.769231	0.769231	0.769231
	RIGHT	NaN	NaN	NaN	NaN	NaN	NaN	NaN	NaN	NaN	NaN	NaN	NaN	NaN	NaN	NaN	NaN	NaN	NaN	NaN	NaN	NaN	NaN	NaN	NaN	NaN	0.230769	0.230769	0.230769	0.230769	0.230769	0.230769	0.230769	0.230769	0.230769	0.192308	0.192308	0.192308	0.153846	0.115385	0.115385	0.115385	0.153846	0.153846	0.153846	0.192308	0.230769	0.230769	0.230769
D	Trials	1	2	3	4	5	6	7	8	9	10	11	12	13	14	15	16	17	18	19	20	21	22	23	24	25	26	27	28	29	30	31	32	33	34	35	36	37	38	39	40	41	42	43	44	45	46	47	48
	Estimated reward probability (LEFT)	0.505509	0.938088	0.899919	0.893174	0.897969	0.902228	0.906474	0.898874	0.886956	0.890903	0.895047	0.886809	0.884195	0.879914	0.882061	0.883567	0.884305	0.884743	0.886994	0.888974	0.891018	0.892273	0.882704	0.875602	0.873489	0.868985	0.863457	0.847337	0.841755	0.847965	0.843565	0.840919	0.838986	0.828006	0.816581	0.803725	0.799033	0.806666	0.806259	0.794797	0.780123	0.769377	0.765419	0.76745	0.748013	0.742725	0.740869	0.742819
	Standard deviation	0.123263	0.0351802	0.0327121	0.0330572	0.0316384	0.0303564	0.0290469	0.0286933	0.027755	0.0280278	0.0274783	0.0291357	0.029438	0.0294289	0.0286472	0.0279601	0.027326	0.0268981	0.0262784	0.0257125	0.0256618	0.0253642	0.0250327	0.0262168	0.0252158	0.0260375	0.0253482	0.0262591	0.0275276	0.0266218	0.0258509	0.0261673	0.0253154	0.0257675	0.0266446	0.0271942	0.0274351	0.0264667	0.0259086	0.0266395	0.0272558	0.0281757	0.0271847	0.0266087	0.0280387	0.028431	0.0285318	0.0276147
E	Trials	1	2	3	4	5	6	7	8	9	10	11	12	13	14	15	16	17	18	19	20	21	22	23	24	25	26	27	28	29	30	31	32	33	34	35	36	37	38	39	40	41	42	43	44	45	46	47	48
	Estimated reward probability (RIGHT)	0.500144	0.50039	0.500347	0.500383	0.50039	0.500391	0.500399	0.500494	0.610498	0.033942	0.0343069	0.0348487	0.0327124	0.0534988	0.0568751	0.060985	0.0659185	0.0934526	0.096333	0.100454	0.107274	0.139107	0.14655	0.157458	0.17099	0.170502	0.172398	0.173078	0.172975	0.172768	0.173288	0.173293	0.174258	0.175099	0.176052	0.176085	0.174835	0.174633	0.175806	0.176749	0.179515	0.189561	0.268924	0.279886	0.282227	0.294104	0.316952	0.332823
	Standard deviation	0.0024941	0.00248296	0.00248311	0.0024829	0.00248294	0.00248302	0.00248306	0.00248599	0.115558	0.0253123	0.0256162	0.0259764	0.0256884	0.0269741	0.0268978	0.0261969	0.0238873	0.0279397	0.0283073	0.0283557	0.0269307	0.030729	0.0314151	0.0300429	0.0320796	0.031995	0.0321878	0.0318963	0.0303744	0.0303445	0.0304197	0.0304149	0.0305488	0.0307341	0.031455	0.0314418	0.0312659	0.0312694	0.0315229	0.0318741	0.0324123	0.0367752	0.0420777	0.0426814	0.0421342	0.042493	0.0438994	0.044988
F	Trials	1	2	3	4	5	6	7	8	9	10	11	12	13	14	15	16	17	18	19	20	21	22	23	24	25	26	27	28	29	30	31	32	33	34	35	36	37	38	39	40	41	42	43	44	45	46	47	48
	Confidence (Left)	0.141694	20.641	24.8089	26.5795	36.6268	45.6287	54.0515	53.0464	46.7818	40.4849	47.7994	46.6758	37.9398	31.2345	37.7718	42.6909	45.3764	37.8031	43.3907	47.6561	50.4481	41.7999	41.9143	38.5381	31.8799	33.2138	35.1409	31.8155	30.9472	34.0141	34.1838	33.4282	34.0994	31.6114	29.65	27.8326	27.6397	29.8265	30.4147	28.5229	26.3858	23.6416	17.4925	15.1527	16.506	12.3109	9.96437	8.67067
	Standard deviation	0.00276157	0.000296162	0.00101714	0.00128191	0.0012314	0.00116259	0.00108858	0.001334	0.00132337	0.00133709	0.00130457	0.00132874	0.00127273	0.00146347	0.00150046	0.00153087	0.00142104	0.00149347	0.00150111	0.00149715	0.00128381	0.00133011	0.00165224	0.00170181	0.00182796	0.00206333	0.00232794	0.00304679	0.00355561	0.0032972	0.00353531	0.00371626	0.00382853	0.00445994	0.00552934	0.00644581	0.00682555	0.00624142	0.00625684	0.00716676	0.008557	0.00883809	0.00830069	0.00737464	0.00893927	0.00889903	0.0084486	0.00766835
G	Trials	1	2	3	4	5	6	7	8	9	10	11	12	13	14	15	16	17	18	19	20	21	22	23	24	25	26	27	28	29	30	31	32	33	34	35	36	37	38	39	40	41	42	43	44	45	46	47	48
	Confidence (Right)	0.159728	0.134312	0.141851	0.133613	0.132277	0.130844	0.129368	0.131141	0.442323	48.8922	46.5328	36.9136	87.5666	66.9101	56.1497	46.9101	41.0595	31.9618	27.6539	23.8528	19.683	20.2251	16.9096	13.8966	17.4517	14.8088	12.8855	11.4692	10.2861	9.46785	8.83896	8.27146	7.82918	7.42571	7.0927	6.84963	6.76858	6.61271	6.3658	6.13608	5.7678	4.67312	7.76502	11.4422	9.46059	12.428	13.738	14.5002
	Standard deviation	0.00312102	0.00230922	0.00225986	0.00224767	0.0022305	0.00221371	0.00219794	0.00217232	0.000944307	20.8513	19.3705	42.6957	71.5552	15.8216	11.8345	8.69019	14.3041	5.02655	4.15816	3.37395	4.30457	1.9285	1.52491	1.58022	1.15511	1.07418	0.985031	0.926318	0.96099	0.923733	0.879977	0.84442	0.800811	0.761633	0.773251	0.745812	0.732582	0.709244	0.674217	0.643028	0.58146	0.486547	0.216739	0.193679	0.218075	0.226249	0.212347	0.230628
H	Trials	1	2	3	4	5	6	7	8	9	10	11	12	13	14	15	16	17	18	19	20	21	22	23	24	25	26	27	28	29	30	31	32	33	34	35	36	37	38	39	40	41	42	43	44	45	46	47	48
	Intensity of curiosity	-0.586697	-0.594182	-0.483949	-0.364419	-0.243161	-0.120231	0.0042083	0.130134	0.25818	0.112591	-0.0300605	-0.177228	-0.222827	-0.253961	-0.302881	-0.357006	-0.415599	-0.47476	-0.533829	-0.593026	-0.652529	-0.720157	-0.78428	-0.845069	-0.928332	-0.999581	-1.06295	-1.11796	-1.16425	-1.20068	-1.22992	-1.24999	-1.25848	-1.25846	-1.24988	-1.23289	-1.20384	-1.16536	-1.11818	-1.06245	-0.99825	-0.925179	-0.88234	-0.854654	-0.824028	-0.811247	-0.798418	-0.793596
	Standard deviation	1.04462	0.978442	0.940354	0.894373	0.839354	0.773291	0.693079	0.593042	0.460394	0.594018	0.693301	0.772712	0.849619	0.916203	0.9752	1.0271	1.0729	1.114	1.15129	1.18412	1.21293	1.2375	1.25882	1.27669	1.29088	1.30192	1.31014	1.31568	1.31858	1.31923	1.32401	1.3261	1.32549	1.32218	1.3159	1.30672	1.30343	1.29721	1.2881	1.27604	1.26091	1.24279	1.22217	1.22532	1.22501	1.2213	1.21406	1.21366
[truncated: 343 more columns]
