# Supplementary material for: Decoding reward–curiosity conflict in decision-making from irrational behaviors
Source: Nat Comput Sci. 2023 May 15;3(5):418–32. doi: 10.1038/s43588-023-00439-w (PMC10768639; doi:10.1038/s43588-023-00439-w)
Supplement: Supplementary file 8 — Simulation Source Data [file 43588_2023_439_MOESM8_ESM.xlsx]

## Sheet: Read me
	This file is for creating fig6.
	【A-C】
	The procedure for creating the figures in the paper is as follows
	1. Create a scatter plot with delta Reward as x and delta Infogain as y.
	2. Fill in blue for the trial with the left Action row and red for the trial with the right Action row in the scatterplot you created.
	【D】
	Plot Trials as x and info gain and intensity of curiosity as y.
	【E】
	Plot Lags as x and correlation coefficient as y.
	【F】
	Plot Trials as x and Info gain and temporal derivative of curiosity as y.
	【G】
	Plot Lags as x and Correlation coefficient as y.

## Sheet: fig6
A	delta Reward	0.378982	0.366445	0.363282	0.337637	0.335588	0.316201	0.293705	0.270654	0.24578	0.248879	0.25568	0.23059	0.0890415	0.0692097	0.0627666	0.0397098	0.0324646	0.0239604	0.0761706	0.089538	0.0714408	0.0489439	0.0835702	0.0641409	0.0415133	0.0327251	0.0208884	-0.00615119	-0.0346228	-0.06375	-0.0838225	-0.0985923	-0.125356	-0.0434368	-0.0217658	0.0131853	0.0484168	-0.0843693	-0.0607992	-0.0395726	-0.0187324	0.00207846	0.0228373	0.0433862	0.0629047	0.0833518	0.103513	0.123081
	delta Infogain	-0.110705	-0.122631	-0.141147	-0.152201	-0.160361	-0.171582	-0.176523	-0.181105	-0.183862	-0.191642	-0.20484	-0.219197	-0.148656	-0.224697	-0.304175	-0.368617	-0.438361	-0.509454	0.0704536	-0.0839	-0.172195	-0.2468	0.00230012	-0.103354	-0.18035	-0.24904	-0.314515	-0.371061	-0.430388	-0.49198	-0.529284	-0.592197	-0.644489	0.0220861	0.0680552	0.104816	0.130201	-0.0691991	0.00173762	0.0444556	0.0744442	0.0975714	0.116351	0.13209	0.146636	0.156866	0.165044	0.171751
	Action	Left	Left	Left	Left	Left	Left	Left	Left	Left	Left	Left	Left	Left	Left	Left	Left	Left	Left	Left	Left	Left	Right	Left	Left	Left	Left	Left	Left	Left	Left	Left	Left	Left	Right	Right	Right	Left	Right	Right	Right	Right	Right	Right	Right	Right	Right	Right	Right
B	delta Reward	0.488212	0.459512	0.433408	0.445669	0.43456	0.413402	0.196329	0.144409	0.0997588	0.229109	0.245956	0.208819	0.153635	0.0891289	0.0540834	0.0893568	0.0541071	-0.000443802	-0.0404679	-0.0878381	-0.130082	-0.167727	-0.200823	-0.236943	0.0455848	0.0327226	0.0823647	0.0719242	0.101397	0.109969	0.110675	0.0904064	0.0870917	0.0828406	0.0779969	0.0555256	0.034028	0.0524808	0.0559612	0.0663686	0.0690958	0.0644134	0.0862232	0.00198983	0.0802708	-0.152125	-0.182953	-0.201918
	delta Infogain	-0.0712299	-0.0861708	-0.105148	-0.0714522	-0.0889765	-0.103775	-0.231109	-0.251186	-0.286902	-0.198524	-0.0896093	-0.138157	-0.0407974	0.0194124	0.0607411	-0.0753842	0.00890832	0.0808836	0.125524	0.17501	0.216259	0.249657	0.275153	0.301438	0.112232	0.186226	-0.0371245	0.073468	-0.0869035	-0.193249	-0.282115	-0.35104	-0.429877	-0.505729	-0.581621	-0.644495	-0.709751	-0.153285	0.033218	-0.107404	0.0499619	0.150277	-0.0375792	-0.558818	-0.0681878	-0.696852	-0.76227	-0.828951
	Action	Left	Left	Right	Left	Left	Left	Left	Left	Right	Right	Left	Right	Right	Right	Left	Right	Right	Right	Right	Right	Right	Right	Right	Right	Right	Left	Right	Left	Left	Left	Left	Left	Left	Left	Left	Left	Left	Right	Left	Right	Right	Left	Left	Right	Right	Left	Left	Right
C	delta Reward	0.0564119	0.0774362	0.215482	0.230779	0.27332	0.29811	0.31601	0.316301	0.787876	0.436423	0.439338	0.376843	0.561489	0.540855	0.54128	0.532312	0.540419	0.515207	0.507365	0.494094	0.483101	-0.268437	-0.0164863	-0.0664015	0.0373901	-0.0205695	0.0555308	0.0817867	0.0285659	-0.00153235	-0.0254555	-0.0479227	0.0301951	0.0795821	0.113737	0.141591	0.0790526	0.051248	0.0764931	0.08492	0.0561926	0.0879018	0.0878173	0.0653801	0.069569	0.0570957	0.0152301	0.0623381
	delta Infogain	-0.639553	-15.1174	-14.0073	-14.8814	-15.0756	-15.2793	-15.5035	-15.2563	-3.93025	0.265564	0.273882	0.364245	0.119244	0.0582737	0.047061	0.0386368	0.0234212	-0.0111599	-0.0245508	-0.0382881	-0.0555521	0.317568	0.0279895	0.0938297	-0.0457398	0.0341734	-0.0681245	-0.118758	-0.0261511	0.0325587	0.0741549	0.107522	-0.0220452	-0.14008	-0.227811	-0.305268	-0.0950914	0.000127558	-0.107538	-0.196807	-0.0237475	-0.151494	-0.235813	-0.0344253	-0.143394	0.0167929	-0.779361	-0.13663
	Action	Left	Left	Left	Left	Left	Left	Left	Left	Right	Left	Left	Right	Right	Left	Left	Left	Right	Left	Left	Left	Right	Left	Right	Left	Right	Left	Left	Right	Right	Right	Right	Left	Left	Left	Left	Right	Right	Left	Left	Right	Left	Left	Right	Left	Right	Right	Right	Right
D	Trials	1	2	3	4	5	6	7	8	9	10	11	12	13	14	15	16	17	18	19	20	21	22	23	24	25	26	27	28	29	30	31	32	33	34	35	36	37	38	39	40	41	42	43	44	45	46	47	48
	Info gain	24.564	14.8021	14.2037	15.0944	15.264	15.4485	15.6568	15.4152	4.10582	-0.0781781	-0.103135	-0.185048	0.0767162	0.154898	0.146261	0.141306	0.144324	0.193515	0.193985	0.198018	0.20553	0.231678	0.252635	0.274887	0.263886	0.275421	0.291077	0.313235	0.322889	0.327284	0.341586	0.345437	0.356486	0.369935	0.38277	0.394483	0.396778	0.396506	0.412363	0.436077	0.474142	0.52964	0.491116	0.413179	0.471109	0.487827	0.524669	0.530735
	Intensity of curiosity	-0.586697	-0.594182	-0.483949	-0.364419	-0.243161	-0.120231	0.0042083	0.130134	0.25818	0.112591	-0.0300605	-0.177228	-0.222827	-0.253961	-0.302881	-0.357006	-0.415599	-0.47476	-0.533829	-0.593026	-0.652529	-0.720157	-0.78428	-0.845069	-0.928332	-0.999581	-1.06295	-1.11796	-1.16425	-1.20068	-1.22992	-1.24999	-1.25848	-1.25846	-1.24988	-1.23289	-1.20384	-1.16536	-1.11818	-1.06245	-0.99825	-0.925179	-0.88234	-0.854654	-0.824028	-0.811247	-0.798418	-0.793596
E	Lags	-341	-340	-339	-338	-337	-336	-335	-334	-333	-332	-331	-330	-329	-328	-327	-326	-325	-324	-323	-322	-321	-320	-319	-318	-317	-316	-315	-314	-313	-312	-311	-310	-309	-308	-307	-306	-305	-304	-303	-302	-301	-300	-299	-298	-297	-296	-295	-294
	Correlation coefficient	0.00603634	0.0098147	0.0128363	0.0140886	0.0138497	0.0125621	0.0103676	0.00718867	0.00341451	0.00964481	0.0159989	0.0241995	0.0330202	0.0420073	0.0487144	0.0561934	0.0628959	0.0682992	0.0721174	0.0754246	0.0777733	0.0775504	0.0741106	0.0771373	0.0805746	0.0814521	0.0787422	0.0792975	0.0785997	0.0741857	0.0746024	0.0725517	0.0725229	0.0709818	0.0667802	0.0665552	0.0661209	0.0663672	0.0642726	0.0589937	0.0496043	0.036631	0.0200688	-0.000194777	-0.0249213	-0.0540075	-0.0874636	-0.0918802
F	Trials	1	2	3	4	5	6	7	8	9	10	11	12	13	14	15	16	17	18	19	20	21	22	23	24	25	26	27	28	29	30	31	32	33	34	35	36	37	38	39	40	41	42	43	44	45	46	47	48
	Info gain	24.564	14.8021	14.2037	15.0944	15.264	15.4485	15.6568	15.4152	4.10582	-0.0781781	-0.103135	-0.185048	0.0767162	0.154898	0.146261	0.141306	0.144324	0.193515	0.193985	0.198018	0.20553	0.231678	0.252635	0.274887	0.263886	0.275421	0.291077	0.313235	0.322889	0.327284	0.341586	0.345437	0.356486	0.369935	0.38277	0.394483	0.396778	0.396506	0.412363	0.436077	0.474142	0.52964	0.491116	0.413179	0.471109	0.487827	0.524669	0.530735
	Derivative of Intensity of curiosity	0.105764	0.105764	0.105764	0.105764	0.121195	0.123674	0.0958599	0.0485328	-0.00918107	-0.0565739	-0.0858613	-0.0931805	-0.0725416	-0.057008	-0.049328	-0.0531187	-0.0570303	-0.0585434	-0.0600564	-0.0612692	-0.0621057	-0.0649766	-0.0677208	-0.0690774	-0.0680447	-0.0650108	-0.05918	-0.0502948	-0.0417101	-0.0327254	-0.0235456	-0.0143221	-0.00517943	0.0043231	0.0138839	0.023326	0.03282	0.0421939	0.0513288	0.0558849	0.055038	0.0504988	0.0418776	0.0316311	0.0216429	0.0131037	0.00323272	-0.00658147
G	Lags	-341	-340	-339	-338	-337	-336	-335	-334	-333	-332	-331	-330	-329	-328	-327	-326	-325	-324	-323	-322	-321	-320	-319	-318	-317	-316	-315	-314	-313	-312	-311	-310	-309	-308	-307	-306	-305	-304	-303	-302	-301	-300	-299	-298	-297	-296	-295	-294
	Correlation coefficient	0.000551646	0.000900531	0.00118578	0.00131533	0.00121587	0.00096739	0.000764066	0.000842684	0.00143548	0.00320871	0.00502655	0.00684114	0.00832818	0.00915042	0.0090263	0.00855264	0.00812626	0.00848837	0.00971886	0.0118931	0.0149338	0.0184377	0.0220262	0.0261962	0.0299525	0.0327775	0.0345307	0.0354962	0.0351741	0.0338566	0.0331862	0.0330788	0.0339378	0.0351974	0.0363949	0.0379541	0.0388093	0.0390281	0.0389917	0.0387288	0.0381502	0.037587	0.0373267	0.0371563	0.0368634	0.0366109	0.0359346	0.0372405
[truncated: 635 more columns]
